# Supplementary material for: Defining the gene expression signature of rhabdomyosarcoma by meta-analysis
Source: BMC Genomics. 2006 Nov 7;7:287. doi: 10.1186/1471-2164-7-287 (PMC1636648; doi:10.1186/1471-2164-7-287)
Supplement: Additional File 1 — Complete list of differentially expressed genes and GO/KEGG enriched classes found in Davicioni et al. (2006) work. Two lists of differentially expressed genes are reported: the first one includes genes up- and down-regulated in all the 121 RMS samples and the second one includes deregulated genes only in the 102 ARMS and ERMS samples. GO and KEGG enriched classes are reported only for the second list. [file 1471-2164-7-287-S1.xls]

## Sheet: only ARMS-ERMS
Table S1a: Davicioni et al. (2006) differentially expressed genes considering the total number of primary tumors samples of ARMS and ERMS (102 experiments).
probe set	Accession	LocusLink	Description	FDR	Expression
121_at	X69699	7849	paired box gene 8	0	DOWN
1294_at	L13852	7318	ubiquitin-activating enzyme E1-like	0	DOWN
1487_at	L38487	2101	estrogen-related receptor alpha	0	DOWN
1598_g_at	L13720	54537	hypothetical protein MGC5560	0	DOWN
179_at	U38980	5383	postmeiotic segregation increased 2-like 5	0	DOWN
200003_s_at	NM_000991.1	6158	ribosomal protein L28	0	DOWN
200006_at	NM_007262.1	11315	Parkinson disease (autosomal recessive, early onset) 7	0	DOWN
200007_at	NM_003134.1	6727	signal recognition particle 14kDa (homologous Alu RNA binding protein)	0	DOWN
200008_s_at	D13988.1	2665	GDP dissociation inhibitor 2	0	DOWN
200009_at	NM_001494.2	2665	GDP dissociation inhibitor 2	0	DOWN
200010_at	NM_000975.1	6135	ribosomal protein L11	0	DOWN
200012_x_at	NM_000982.1	6144	ribosomal protein L21	0	DOWN
200013_at	NM_000986.1	29952	dipeptidylpeptidase 7	0	DOWN
200015_s_at	NM_004404.1	4735	neural precursor cell expressed, developmentally down-regulated 5	0	DOWN
200022_at	NM_000979.1	6141	ribosomal protein L18	0	DOWN
200023_s_at	NM_003754.1	8665	eukaryotic translation initiation factor 3, subunit 5 epsilon, 47kDa	0	DOWN
200024_at	NM_001009.1	6193	ribosomal protein S5	0	DOWN
200025_s_at	NM_000988.1	6155	ribosomal protein L27	0	DOWN
200026_at	NM_000995.1	6164	ribosomal protein L34	0	DOWN
200027_at	NM_004539.2	4677	asparaginyl-tRNA synthetase	0	DOWN
200028_s_at	NM_020151.1	56910	START domain containing 7	0	DOWN
200030_s_at	NM_002635.1	5250	solute carrier family 25 (mitochondrial carrier; phosphate carrier), member 3	0	DOWN
200031_s_at	NM_001015.1	6205	ribosomal protein S11	0	DOWN
200032_s_at	NM_000661.1	6133	ribosomal protein L9	0	DOWN
200033_at	NM_004396.2	1655	DEAD/H (Asp-Glu-Ala-Asp/His) box polypeptide 5 (RNA helicase, 68kDa)	0	DOWN
200034_s_at	NM_000970.1	6128	ribosomal protein L6	0	DOWN
200038_s_at	NM_000985.1	6139	ribosomal protein L17	0	DOWN
200039_s_at	NM_002794.1	5690	proteasome (prosome, macropain) subunit, beta type, 2	0	DOWN
200042_at	NM_014306.1	51493	hypothetical protein HSPC117	0	DOWN
200048_s_at	NM_006694.1	10899	jumping translocation breakpoint	0	DOWN
200062_s_at	L05095.1	6156	ribosomal protein L30	0	DOWN
200065_s_at	AF052179.1	375	ADP-ribosylation factor 1	0	DOWN
200074_s_at	U16738.1	9045	ribosomal protein L14	0	DOWN
200076_s_at	BC006479.1	79036	hypothetical protein MGC2749	0	DOWN
200085_s_at	NM_007108.1	6923	transcription elongation factor B (SIII), polypeptide 2 (18kDa, elongin B)	0	DOWN
200086_s_at	AA854966	1327	cytochrome c oxidase subunit IV isoform 1	0	DOWN
200088_x_at	AK026491.1		Consensus includes gb:AK026491.1 /DEF=Homo sapiens cDNA: FLJ22838 fis, clone KAIA4494, highly similar to HUML12A Human ribosomal protein L12 mRNA. /FEA=mRNA /DB_XREF=gi:10439364 /UG=Hs.182979 ribosomal protein L12	0	DOWN
200091_s_at	AA888388	6230	ribosomal protein S25	0	DOWN
200092_s_at	BF216701	6167	ribosomal protein L37	0	DOWN
200094_s_at	AI004246	1938	eukaryotic translation elongation factor 2	0	DOWN
200095_x_at	AA320764	6204	ribosomal protein S10	0	DOWN
200096_s_at	AI862255	8992	ATPase, H+ transporting, lysosomal 9kDa, V0 subunit e	0	DOWN
200097_s_at	AI701949	3190	heterogeneous nuclear ribonucleoprotein K	0	DOWN
200098_s_at	T33068	51433	anaphase promoting complex subunit 5	0	DOWN
200099_s_at	AL356115		Consensus includes gb:AL356115 /DEF=Human DNA sequence from clone RP11-486O22 on chromosome 10 Contains the 3part of a gene for KIAA1128 protein, a novel pseudogene, a gene for protein similar to RPS3A (ribosomal protein S3A), ESTs, STSs, GSSs and CpG islands /FEA=CDS_1 /DB_XREF=gi:9795038 /UG=Hs.307132 Human DNA sequence from clone RP11-486O22 on chromosome 10 Contains the 3part of a gene for KI…	0	DOWN
200597_at	BE614908	8661	eukaryotic translation initiation factor 3, subunit 10 theta, 150/170kDa	0	DOWN
200598_s_at	AI582238	7184	tumor rejection antigen (gp96) 1	0	DOWN
200599_s_at	NM_003299.1	7184	tumor rejection antigen (gp96) 1	0	DOWN
200605_s_at	NM_002734.1	5573	protein kinase, cAMP-dependent, regulatory, type I, alpha (tissue specific extinguisher 1)	0	DOWN
200609_s_at	NM_017491.1	9948	WD repeat domain 1	0	DOWN
200614_at	NM_004859.1	1213	clathrin, heavy polypeptide (Hc)	0	DOWN
200621_at	NM_004078.1	1465	cysteine and glycine-rich protein 1	0	DOWN
200627_at	BC003005.1	10728	unactive progesterone receptor, 23 kD	0	DOWN
200633_at	NM_018955.1	7314	ubiquitin B	0	DOWN
200640_at	NM_003406.1	7534	tyrosine 3-monooxygenase/tryptophan 5-monooxygenase activation protein, zeta polypeptide	0	DOWN
200647_x_at	NM_003752.2	8663	eukaryotic translation initiation factor 3, subunit 8, 110kDa	0	DOWN
200648_s_at	NM_002065.1	2752	glutamate-ammonia ligase (glutamine synthase)	0	DOWN
200650_s_at	NM_005566.1	3939	lactate dehydrogenase A	0	DOWN
200651_at	NM_006098.1	10399	guanine nucleotide binding protein (G protein), beta polypeptide 2-like 1	0	DOWN
200654_at	J02783.1	5034	procollagen-proline, 2-oxoglutarate 4-dioxygenase (proline 4-hydroxylase), beta polypeptide (protein disulfide isomerase; thyroid hormone binding protein p55)	0	DOWN
200655_s_at	NM_006888.1	801	calmodulin 1 (phosphorylase kinase, delta)	0	DOWN
200663_at	NM_001780.1	967	CD63 antigen (melanoma 1 antigen)	0	DOWN
200669_s_at	NM_003340.1	7323	ubiquitin-conjugating enzyme E2D 3 (UBC4/5 homolog, yeast)	0	DOWN
200674_s_at	NM_000994.1	6161	ribosomal protein L32	0	DOWN
200686_s_at	NM_004768.1	9295	splicing factor, arginine/serine-rich 11	0	DOWN
200689_x_at	NM_001404.1	1937	eukaryotic translation elongation factor 1 gamma	0	DOWN
200691_s_at	BC000478.1	3313	heat shock 70kDa protein 9B (mortalin-2)	0	DOWN
200695_at	NM_014225.1	5518	protein phosphatase 2 (formerly 2A), regulatory subunit A (PR 65), alpha isoform	0	DOWN
200696_s_at	NM_000177.1	2934	gelsolin (amyloidosis, Finnish type)	0	DOWN
200697_at	NM_000188.1	3098	hexokinase 1	0	DOWN
200699_at	NM_006854.2	9349	ribosomal protein L23	0	DOWN
200700_s_at	NM_006854.2	11014	KDEL (Lys-Asp-Glu-Leu) endoplasmic reticulum protein retention receptor 2	0	DOWN
200702_s_at	BG421209	57062	DEAD/H (Asp-Glu-Ala-Asp/His) box polypeptide 24	0	DOWN
200705_s_at	NM_001959.1	1933	eukaryotic translation elongation factor 1 beta 2	0	DOWN
200708_at	NM_002080.1	2806	glutamic-oxaloacetic transaminase 2, mitochondrial (aspartate aminotransferase 2)	0	DOWN
200714_x_at	NM_006812.1	10956	amplified in osteosarcoma	0	DOWN
200715_x_at	BC000514.1	23521	ribosomal protein L13a	0	DOWN
200716_x_at	NM_012423.1	23521	ribosomal protein L13a	0	DOWN
200717_x_at	NM_000971.1	6129	ribosomal protein L7	0	DOWN
200720_s_at	AL532341	10121	ARP1 actin-related protein 1 homolog A, centractin alpha (yeast)	0	DOWN
200725_x_at	NM_006013.1	6134	ribosomal protein L10	0	DOWN
200735_x_at	NM_005594.1	4666	nascent-polypeptide-associated complex alpha polypeptide	0	DOWN
200736_s_at	NM_000581.1	2876	glutathione peroxidase 1	0	DOWN
200741_s_at	NM_001030.1	6232	ribosomal protein S27 (metallopanstimulin 1)	0	DOWN
200747_s_at	NM_006185.1	4926	nuclear mitotic apparatus protein 1	0	DOWN
200753_x_at	BE866585	6427	splicing factor, arginine/serine-rich 2	0	DOWN
200758_s_at	AI361227	4779	nuclear factor (erythroid-derived 2)-like 1	0	DOWN
200759_x_at	NM_003204.1	4779	nuclear factor (erythroid-derived 2)-like 1	0	DOWN
200760_s_at	N92494	10550	vitamin A responsive; cytoskeleton related	0	DOWN
200761_s_at	NM_006407.2	10550	vitamin A responsive; cytoskeleton related	0	DOWN
200763_s_at	NM_001003.1	6176	ribosomal protein, large, P1	0	DOWN
200767_s_at	NM_014612.1	23196	chromosome 9 open reading frame 10	0	DOWN
200770_s_at	J03202.1	3915	laminin, gamma 1 (formerly LAMB2)	0	DOWN
200772_x_at	BF686442	5757	prothymosin, alpha (gene sequence 28)	0	DOWN
200779_at	NM_001675.1	468	activating transcription factor 4 (tax-responsive enhancer element B67)	0	DOWN
200787_s_at	BC002426.1	8682	phosphoprotein enriched in astrocytes 15	0	DOWN
200790_at	NM_002539.1	4953	ornithine decarboxylase 1	0	DOWN
200792_at	NM_001469.1	2547	thyroid autoantigen 70kDa (Ku antigen)	0	DOWN
200795_at	NM_004684.1	8404	SPARC-like 1 (mast9, hevin)	0	DOWN
200797_s_at	NM_021960.1	4170	myeloid cell leukemia sequence 1 (BCL2-related)	0	DOWN
200798_x_at	NM_021960.1	4170	myeloid cell leukemia sequence 1 (BCL2-related)	0	DOWN
200801_x_at	NM_001101.2	60	actin, beta	0	DOWN
200802_at	NM_006513.1	6301	seryl-tRNA synthetase	0	DOWN
200803_s_at	AF033095.1	7009	testis enhanced gene transcript (BAX inhibitor 1)	0	DOWN
200807_s_at	NM_002156.1	3329	heat shock 60kDa protein 1 (chaperonin)	0	DOWN
200808_s_at	NM_003461.1	7791	zyxin	0	DOWN
200809_x_at	NM_000976.1	6136	ribosomal protein L12	0	DOWN
200818_at	NM_001697.1	539	ATP synthase, H+ transporting, mitochondrial F1 complex, O subunit (oligomycin sensitivity conferring protein)	0	DOWN
200821_at	NM_013995.1	3920	lysosomal-associated membrane protein 2	0	DOWN
200823_x_at	NM_000992.1	6159	ribosomal protein L29	0	DOWN
200824_at	NM_000852.2	2950	glutathione S-transferase pi	0	DOWN
200828_s_at	BE871379	7756	zinc finger protein 207	0	DOWN
200829_x_at	NM_003457.1	7756	zinc finger protein 207	0	DOWN
200830_at	NM_002808.1	5708	proteasome (prosome, macropain) 26S subunit, non-ATPase, 2	0	DOWN
200834_s_at	NM_001024.1	6227	ribosomal protein S21	0	DOWN
200836_s_at	NM_002375.1	4134	microtubule-associated protein 4	0	DOWN
200844_s_at	BE869583	9588	antioxidant protein 2	0	DOWN
200850_s_at	NM_006621.1	10768	S-adenosylhomocysteine hydrolase-like 1	0	DOWN
200855_at	NM_006311.1	9611	nuclear receptor co-repressor 1	0	DOWN
200858_s_at	NM_001012.1	6202	ribosomal protein S8	0	DOWN
200860_s_at	BC000779.1	23019	KIAA1007 protein	0	DOWN
200861_at	NM_016284.1	23019	KIAA1007 protein	0	DOWN
200862_at	NM_014762.1	1718	24-dehydrocholesterol reductase	0	DOWN
200863_s_at	AI215102	8766	RAB11A, member RAS oncogene family	0	DOWN
200869_at	NM_000980.1	6142	ribosomal protein L18a	0	DOWN
200870_at	NM_007178.1	11171	unr-interacting protein	0	DOWN
200874_s_at	BE796327	10528	nucleolar protein 5A (56kDa with KKE/D repeat)	0	DOWN
200877_at	NM_006430.1	10575	chaperonin containing TCP1, subunit 4 (delta)	0	DOWN
200878_at	AF052094.1		Homo sapiens clone 23698 mRNA sequence	0	DOWN
200882_s_at	NM_002810.1	5710	proteasome (prosome, macropain) 26S subunit, non-ATPase, 4	0	DOWN
200892_s_at	BC000451.1	6434	splicing factor, arginine/serine-rich 10 (transformer 2 homolog, Drosophila)	0	DOWN
200896_x_at	NM_004494.1	3068	hepatoma-derived growth factor (high-mobility group protein 1-like)	0	DOWN
200897_s_at	NM_016081.1	23022	palladin	0	DOWN
200909_s_at	NM_001004.1	6181	ribosomal protein, large P2	0	DOWN
200911_s_at	NM_006283.1	6867	transforming, acidic coiled-coil containing protein 1	0	DOWN
200912_s_at	NM_001967.2	1974	eukaryotic translation initiation factor 4A, isoform 2	0	DOWN
200915_x_at	NM_004986.1	3895	kinectin 1 (kinesin receptor)	0	DOWN
200926_at	NM_001025.1	6228	ribosomal protein S23	0	DOWN
200933_x_at	NM_001007.1	6191	ribosomal protein S4, X-linked	0	DOWN
200937_s_at	NM_000969.1	6125	ribosomal protein L5	0	DOWN
200949_x_at	NM_001023.1	6224	ribosomal protein S20	0	DOWN
200958_s_at	NM_005625.1	6386	syndecan binding protein (syntenin)	0	DOWN
200963_x_at	NM_000993.1	6160	ribosomal protein L31	0	DOWN
200964_at	NM_003334.1	7317	ubiquitin-activating enzyme E1 (A1S9T and BN75 temperature sensitivity complementing)	0	DOWN
200966_x_at	NM_000034.1	226	aldolase A, fructose-bisphosphate	0	DOWN
200972_at	BC000704.1	10099	tetraspan 3	0	DOWN
200974_at	NM_001613.1	59	actin, alpha 2, smooth muscle, aorta	0	DOWN
200976_s_at	NM_006024.2	8887	Tax1 (human T-cell leukemia virus type I) binding protein 1	0	DOWN
200981_x_at	NM_016592.1	2778	GNAS complex locus	0	DOWN
200983_x_at	NM_000611.1	966	CD59 antigen p18-20 (antigen identified by monoclonal antibodies 16.3A5, EJ16, EJ30, EL32 and G344)	0	DOWN
200984_s_at	NM_000611.1	966	CD59 antigen p18-20 (antigen identified by monoclonal antibodies 16.3A5, EJ16, EJ30, EL32 and G344)	0	DOWN
200987_x_at	AA758755	10197	proteasome (prosome, macropain) activator subunit 3 (PA28 gamma; Ki)	0	DOWN
200992_at	AL137335.1	10527	importin 7	0	DOWN
200998_s_at	AW029619	10970	cytoskeleton-associated protein 4	0	DOWN
201003_x_at	NM_003349.2	7335	ubiquitin-conjugating enzyme E2 variant 1	0	DOWN
201007_at	NM_000183.1	3032	hydroxyacyl-Coenzyme A dehydrogenase/3-ketoacyl-Coenzyme A thiolase/enoyl-Coenzyme A hydratase (trifunctional protein), beta subunit	0	DOWN
201008_s_at	NM_006472.1	10628	thioredoxin interacting protein	0	DOWN
201009_s_at	NM_006472.1	10628	thioredoxin interacting protein	0	DOWN
201014_s_at	NM_006452.1	10606	phosphoribosylaminoimidazole carboxylase, phosphoribosylaminoimidazole succinocarboxamide synthetase	0	DOWN
201022_s_at	NM_006870.2	11034	destrin (actin depolymerizing factor)	0	DOWN
201028_s_at	U82164.1	4267	CD99 antigen	0	DOWN
201033_x_at	NM_001002.1	6175	ribosomal protein, large, P0	0	DOWN
201034_at	BE545756	120	adducin 3 (gamma)	0	DOWN
201036_s_at	NM_005327.1	3033	L-3-hydroxyacyl-Coenzyme A dehydrogenase, short chain	0	DOWN
201039_s_at	BF572938	5886	RAD23 homolog A (S. cerevisiae)	0	DOWN
201042_at	AL031651	7052	transglutaminase 2 (C polypeptide, protein-glutamine-gamma-glutamyltransferase)	0	DOWN
201046_s_at	NM_005053.1	5886	RAD23 homolog A (S. cerevisiae)	0	DOWN
201049_s_at	NM_022551.1	6222	ribosomal protein S18	0	DOWN
201059_at	NM_005231.1	2017	ems1 sequence (mammary tumor and squamous cell carcinoma-associated (p80/85 src substrate)	0	DOWN
201061_s_at	M81635.1	2040	stomatin	0	DOWN
201064_s_at	NM_003819.2	8761	poly(A) binding protein, cytoplasmic 4 (inducible form)	0	DOWN
201066_at	NM_001916.1	1537	cytochrome c-1	0	DOWN
201068_s_at	NM_002803.1	5701	proteasome (prosome, macropain) 26S subunit, ATPase, 2	0	DOWN
201072_s_at	AA593983	6599	SWI/SNF related, matrix associated, actin dependent regulator of chromatin, subfamily c, member 1	0	DOWN
201075_s_at	NM_003074.1	6599	SWI/SNF related, matrix associated, actin dependent regulator of chromatin, subfamily c, member 1	0	DOWN
201077_s_at	AF155235.1	4809	NHP2 non-histone chromosome protein 2-like 1 (S. cerevisiae)	0	DOWN
201078_at	NM_004800.1	9375	transmembrane 9 superfamily member 2	0	DOWN
201092_at	NM_002893.2	5931	retinoblastoma binding protein 7	0	DOWN
201097_s_at	NM_001660.2	378	ADP-ribosylation factor 4	0	DOWN
201106_at	NM_002085.1	2879	glutathione peroxidase 4 (phospholipid hydroperoxidase)	0	DOWN
201108_s_at	AI812030	7057	thrombospondin 1	0	DOWN
201113_at	NM_003321.1	7284	Tu translation elongation factor, mitochondrial	0	DOWN
201114_x_at	NM_002792.1	5688	proteasome (prosome, macropain) subunit, alpha type, 7	0	DOWN
201119_s_at	NM_004074.1	1351	cytochrome c oxidase subunit VIII	0	DOWN
201122_x_at	BC000751.1	1984	eukaryotic translation initiation factor 5A	0	DOWN
201124_at	AL048423	3693	integrin, beta 5	0	DOWN
201134_x_at	NM_001867.1	1350	cytochrome c oxidase subunit VIIc	0	DOWN
201135_at	NM_004092.2	1892	enoyl Coenzyme A hydratase, short chain, 1, mitochondrial	0	DOWN
201137_s_at	NM_002121.1	3115	major histocompatibility complex, class II, DP beta 1	0	DOWN
201146_at	NM_006164.1	4780	nuclear factor (erythroid-derived 2)-like 2	0	DOWN
201152_s_at	NM_021038.1	4154	muscleblind-like (Drosophila)	0	DOWN
201154_x_at	NM_000968.1	6124	ribosomal protein L4	0	DOWN
201155_s_at	NM_014874.1	9927	mitofusin 2	0	DOWN
201160_s_at	AL556190	8531	cold shock domain protein A	0	DOWN
201161_s_at	NM_003651.1	8531	cold shock domain protein A	0	DOWN
201163_s_at	NM_001553.1	3490	insulin-like growth factor binding protein 7	0	DOWN
201166_s_at	NM_014676.1	9698	pumilio homolog 1 (Drosophila)	0	DOWN
201170_s_at	NM_003670.1	8553	basic helix-loop-helix domain containing, class B, 2	0	DOWN
201173_x_at	NM_006600.1	10726	nuclear distribution gene C homolog (A. nidulans)	0	DOWN
201175_at	NM_015959.1	51075	CGI-31 protein	0	DOWN
201178_at	NM_012179.1	25793	F-box only protein 7	0	DOWN
201190_s_at	H15647	5306	phosphotidylinositol transfer protein	0	DOWN
201217_x_at	NM_000967.1	6122	ribosomal protein L3	0	DOWN
201220_x_at	NM_001329.1	1488	C-terminal binding protein 2	0	DOWN
201221_s_at	NM_003089.1	6625	small nuclear ribonucleoprotein 70kDa polypeptide (RNP antigen)	0	DOWN
201222_s_at	AL527365	5887	RAD23 homolog B (S. cerevisiae)	0	DOWN
201226_at	NM_005004.1	4714	NADH dehydrogenase (ubiquinone) 1 beta subcomplex, 8, 19kDa	0	DOWN
201236_s_at	NM_006763.1	7832	BTG family, member 2	0	DOWN
201239_s_at	BF530535	9789	KIAA0102 gene product	0	DOWN
201241_at	NM_004939.1	1653	DEAD/H (Asp-Glu-Ala-Asp/His) box polypeptide 1	0	DOWN
201243_s_at	NM_001677.1	481	ATPase, Na+/K+ transporting, beta 1 polypeptide	0	DOWN
201247_at	BE513151	6721	sterol regulatory element binding transcription factor 2	0	DOWN
201251_at	NM_002654.1	5315	pyruvate kinase, muscle	0	DOWN
201254_x_at	NM_001010.1	6194	ribosomal protein S6	0	DOWN
201255_x_at	NM_004639.1	7917	HLA-B associated transcript 3	0	DOWN
201265_at	AF119897.1	2512	ferritin, light polypeptide	0	DOWN
201268_at	NM_002512.1	4831	non-metastatic cells 2, protein (NM23B) expressed in	0	DOWN
201282_at	NM_002541.1	4967	oxoglutarate (alpha-ketoglutarate) dehydrogenase (lipoamide)	0	DOWN
201303_at	NM_014740.1	9775	KIAA0111 gene product	0	DOWN
201310_s_at	NM_004772.1	9315	chromosome 5 open reading frame 13	0	DOWN
201314_at	NM_006374.1	10494	serine/threonine kinase 25 (STE20 homolog, yeast)	0	DOWN
201315_x_at	NM_006435.1	10581	interferon induced transmembrane protein 2 (1-8D)	0	DOWN
201317_s_at	NM_002787.1	5683	proteasome (prosome, macropain) subunit, alpha type, 2	0	DOWN
201318_s_at	NM_006471.1	10627	myosin, light polypeptide, regulatory, non-sarcomeric (20kD)	0	DOWN
201319_at	NM_006471.1	10627	myosin, light polypeptide, regulatory, non-sarcomeric (20kD)	0	DOWN
201322_at	NM_001686.1	506	ATP synthase, H+ transporting, mitochondrial F1 complex, beta polypeptide	0	DOWN
201338_x_at	NM_002097.1	2971	general transcription factor IIIA	0	DOWN
201339_s_at	NM_002979.1	6342	sterol carrier protein 2	0	DOWN
201342_at	NM_003093.1	6631	small nuclear ribonucleoprotein polypeptide C	0	DOWN
201343_at	NM_003339.1	7322	ubiquitin-conjugating enzyme E2D 2 (UBC4/5 homolog, yeast)	0	DOWN
201344_at	NM_003339.1	7322	ubiquitin-conjugating enzyme E2D 2 (UBC4/5 homolog, yeast)	0	DOWN
201346_at	NM_024551.1	79602	hypothetical protein FLJ21432	0	DOWN
201348_at	NM_002084.2	2878	glutathione peroxidase 3 (plasma)	0	DOWN
201350_at	NM_004475.1	2319	flotillin 2	0	DOWN
201354_s_at	NM_013449.1	11176	bromodomain adjacent to zinc finger domain, 2A	0	DOWN
201356_at	BF129339	10291	splicing factor 3a, subunit 1, 120kDa	0	DOWN
201360_at	NM_000099.1	1471	cystatin C (amyloid angiopathy and cerebral hemorrhage)	0	DOWN
201366_at	NM_004034.1	310	annexin A7	0	DOWN
201373_at	NM_000445.1	5339	plectin 1, intermediate filament binding protein 500kDa	0	DOWN
201389_at	NM_002205.1	3678	integrin, alpha 5 (fibronectin receptor, alpha polypeptide)	0	DOWN
201391_at	NM_016292.1	10131	heat shock protein 75	0	DOWN
201403_s_at	NM_004528.1	4259	microsomal glutathione S-transferase 3	0	DOWN
201404_x_at	BC000268.1	5690	proteasome (prosome, macropain) subunit, beta type, 2	0	DOWN
201405_s_at	NM_006833.1	10980	COP9 subunit 6 (MOV34 homolog, 34 kD)	0	DOWN
201412_at	NM_014045.1	26020	low density lipoprotein receptor-related protein 10	0	DOWN
201413_at	NM_000414.1	3295	hydroxysteroid (17-beta) dehydrogenase 4	0	DOWN
201431_s_at	NM_001387.1	1809	dihydropyrimidinase-like 3	0	DOWN
201432_at	NM_001752.1	847	catalase	0	DOWN
201442_s_at	AF248966.1	10159	ATPase, H+ transporting, lysosomal interacting protein 2	0	DOWN
201451_x_at	D78132.1	6009	Ras homolog enriched in brain 2	0	DOWN
201460_at	AI141802	9261	mitogen-activated protein kinase-activated protein kinase 2	0	DOWN
201463_s_at	NM_006755.1	6888	transaldolase 1	0	DOWN
201464_x_at	BG491844	3725	v-jun sarcoma virus 17 oncogene homolog (avian)	0	DOWN
201468_s_at	NM_000903.1	1728	NAD(P)H dehydrogenase, quinone 1	0	DOWN
201470_at	NM_004832.1	9446	glutathione-S-transferase like; glutathione transferase omega	0	DOWN
201488_x_at	BC000717.1	10657	KH domain containing, RNA binding, signal transduction associated 1	0	DOWN
201491_at	NM_012111.1	10598	chromosome 14 open reading frame 3	0	DOWN
201500_s_at	NM_021959.1	6992	protein phosphatase 1, regulatory (inhibitor) subunit 11	0	DOWN
201512_s_at	BC003633.1	9868	translocase of outer mitochondrial membrane 70 homolog A (yeast)	0	DOWN
201515_s_at	NM_004622.1	7247	translin	0	DOWN
201516_at	NM_003132.1	6723	spermidine synthase	0	DOWN
201518_at	NM_006807.1	10951	chromobox homolog 1 (HP1 beta homolog Drosophila )	0	DOWN
201536_at	AL048503	1845	dual specificity phosphatase 3 (vaccinia virus phosphatase VH1-related)	0	DOWN
201540_at	NM_001449.1	2273	four and a half LIM domains 1	0	DOWN
201550_x_at	NM_001614.2	71	actin, gamma 1	0	DOWN
201554_x_at	NM_004130.1	2992	glycogenin	0	DOWN
201570_at	NM_015380.1	25813	CGI-51 protein	0	DOWN
201573_s_at	M75715.1	2107	eukaryotic translation termination factor 1	0	DOWN
201576_s_at	NM_000404.1	2720	galactosidase, beta 1	0	DOWN
201583_s_at	NM_006363.1	10483	Sec23 homolog B (S. cerevisiae)	0	DOWN
201585_s_at	BG035151	6421	splicing factor proline/glutamine rich (polypyrimidine tract binding protein associated)	0	DOWN
201591_s_at	NM_007184.1	11188	nischarin	0	DOWN
201599_at	NM_000274.1	4942	ornithine aminotransferase (gyrate atrophy)	0	DOWN
201600_at	NM_007273.1	11331	repressor of estrogen receptor activity	0	DOWN
201618_x_at	NM_003801.2	8733	GPAA1P anchor attachment protein 1 homolog (yeast)	0	DOWN
201623_s_at	BC000629.1	1615	aspartyl-tRNA synthetase	0	DOWN
201628_s_at	NM_006570.1	10670	Ras-related GTP-binding protein	0	DOWN
201635_s_at	AI990766	8087	fragile X mental retardation, autosomal homolog 1	0	DOWN
201647_s_at	NM_005506.1	950	scavenger receptor class B, member 2	0	DOWN
201651_s_at	NM_007229.1	11252	protein kinase C and casein kinase substrate in neurons 2	0	DOWN
201658_at	NM_001177.2		Homo sapiens cDNA FLJ10627 fis, clone NT2RP2005555.	0	DOWN
201660_at	AL525798	2181	fatty-acid-Coenzyme A ligase, long-chain 3	0	DOWN
201667_at	NM_000165.2	2697	gap junction protein, alpha 1, 43kDa (connexin 43)	0	DOWN
201673_s_at	NM_002103.1	2997	glycogen synthase 1 (muscle)	0	DOWN
201674_s_at	BC000729.1	8165	A kinase (PRKA) anchor protein 1	0	DOWN
201678_s_at	NM_020187.1	1999	E74-like factor 3 (ets domain transcription factor, epithelial-specific )	0	DOWN
201682_at	NM_004279.1	9512	peptidase (mitochondrial processing) beta	0	DOWN
201696_at	NM_005626.1	6429	splicing factor, arginine/serine-rich 4	0	DOWN
201709_s_at	NM_003634.1	8508	nipsnap homolog 1 (C. elegans)	0	DOWN
201723_s_at	U41514.1	2589	UDP-N-acetyl-alpha-D-galactosamine:polypeptide N-acetylgalactosaminyltransferase 1 (GalNAc-T1)	0	DOWN
201726_at	BC003376.1	1994	ELAV (embryonic lethal, abnormal vision, Drosophila)-like 1 (Hu antigen R)	0	DOWN
201730_s_at	BF110993	7175	translocated promoter region (to activated MET oncogene)	0	DOWN
201740_at	NM_004551.1	4722	NADH dehydrogenase (ubiquinone) Fe-S protein 3, 30kDa (NADH-coenzyme Q reductase)	0	DOWN
201746_at	NM_000546.2	7157	tumor protein p53 (Li-Fraumeni syndrome)	0	DOWN
201754_at	NM_004374.1	1345	cytochrome c oxidase subunit VIc	0	DOWN
201756_at	NM_002946.1	6118	replication protein A2, 32kDa	0	DOWN
201757_at	NM_004552.1	4725	NADH dehydrogenase (ubiquinone) Fe-S protein 5, 15kDa (NADH-coenzyme Q reductase)	0	DOWN
201775_s_at	AK001487.1	9813	KIAA0494 gene product	0	DOWN
201779_s_at	AF070558.1	11342	ring finger protein 13	0	DOWN
201782_s_at	NM_003977.1	9049	aryl hydrocarbon receptor interacting protein	0	DOWN
201783_s_at	NM_021975.1	5970	v-rel reticuloendotheliosis viral oncogene homolog A, nuclear factor of kappa light polypeptide gene enhancer in B-cells 3, p65 (avian)	0	DOWN
201785_at	NM_002933.1	6035	ribonuclease, RNase A family, 1 (pancreatic)	0	DOWN
201788_at	NM_007372.1	11325	RNA helicase-related protein	0	DOWN
201798_s_at	NM_013451.1	26509	fer-1-like 3, myoferlin (C. elegans)	0	DOWN
201811_x_at	NM_004844.1	9467	SH3-domain binding protein 5 (BTK-associated)	0	DOWN
201812_s_at	NM_019059.1	54543	homolog of Tom7 (S. cerevisiae)	0	DOWN
201824_at	AB022663.1	9604	ring finger protein 14	0	DOWN
201828_x_at	NM_003928.1	8933	CAAX box 1	0	DOWN
201829_at	AW263232	10276	neuroepithelial cell transforming gene 1	0	DOWN
201837_s_at	AF197954.1	9913	SPTF-associated factor 65 gamma	0	DOWN
201838_s_at	NM_014860.1	9913	SPTF-associated factor 65 gamma	0	DOWN
201841_s_at	NM_001540.2	3315	heat shock 27kDa protein 1	0	DOWN
201853_s_at	NM_021873.1	994	cell division cycle 25B	0	DOWN
201854_s_at	AI744148	23300	KIAA0431 protein	0	DOWN
201861_s_at	BF965566	9208	leucine rich repeat (in FLII) interacting protein 1	0	DOWN
201865_x_at	AI432196	2908	nuclear receptor subfamily 3, group C, member 1 (glucocorticoid receptor)	0	DOWN
201891_s_at	NM_004048.1	567	beta-2-microglobulin	0	DOWN
201892_s_at	NM_000884.1	3615	IMP (inosine monophosphate) dehydrogenase 2	0	DOWN
201893_x_at	AF138300.1	1634	decorin	0	DOWN
201894_s_at	NM_001920.1	1634	decorin	0	DOWN
201899_s_at	NM_003336.1	7319	ubiquitin-conjugating enzyme E2A (RAD6 homolog)	0	DOWN
201901_s_at	NM_003403.2	7528	YY1 transcription factor	0	DOWN
201903_at	NM_003365.1	7384	ubiquinol-cytochrome c reductase core protein I	0	DOWN
201924_at	NM_005935.1	4299	myeloid/lymphoid or mixed-lineage leukemia (trithorax homolog, Drosophila); translocated to, 2	0	DOWN
201947_s_at	NM_006431.1	10576	chaperonin containing TCP1, subunit 2 (beta)	0	DOWN
201949_x_at	AL572341	832	capping protein (actin filament) muscle Z-line, beta	0	DOWN
201950_x_at	NM_004930.1	832	capping protein (actin filament) muscle Z-line, beta	0	DOWN
201953_at	NM_006384.2	10519	calcium and integrin binding 1 (calmyrin)	0	DOWN
201955_at	AL137784	892	cyclin C	0	DOWN
201968_s_at	NM_002633.1	5236	phosphoglucomutase 1	0	DOWN
201974_s_at	NM_015622.1	51622	CGI-43 protein	0	DOWN
201975_at	NM_002956.1	6249	restin (Reed-Steinberg cell-expressed intermediate filament-associated protein)	0	DOWN
201978_s_at	NM_014773.1	9812	KIAA0141 gene product	0	DOWN
201982_s_at	NM_002581.1	5069	pregnancy-associated plasma protein A	0	DOWN
201986_at	NM_005121.1	9969	thyroid hormone receptor-associated protein, 240 kDa subunit	0	DOWN
201994_at	NM_012286.1	9643	mortality factor 4 like 2	0	DOWN
201995_at	NM_000127.1	2131	exostoses (multiple) 1	0	DOWN
202001_s_at	NM_002490.1	4700	NADH dehydrogenase (ubiquinone) 1 alpha subcomplex, 6, 14kDa	0	DOWN
202004_x_at	NM_003001.2	6391	succinate dehydrogenase complex, subunit C, integral membrane protein, 15kDa	0	DOWN
202021_x_at	AF083441.1	10209	putative translation initiation factor	0	DOWN
202022_at	NM_005165.1	230	aldolase C, fructose-bisphosphate	0	DOWN
202026_at	NM_003002.1	6392	succinate dehydrogenase complex, subunit D, integral membrane protein	0	DOWN
202028_s_at	BC000603.1	6169	ribosomal protein L38	0	DOWN
202029_x_at	NM_000999.1	6169	ribosomal protein L38	0	DOWN
202037_s_at	NM_003012.2	6422	secreted frizzled-related protein 1	0	DOWN
202039_at	NM_004740.1	9220	TGFB1-induced anti-apoptotic factor 1	0	DOWN
202068_s_at	NM_000527.2	3949	low density lipoprotein receptor (familial hypercholesterolemia)	0	DOWN
202071_at	NM_002999.1	6385	syndecan 4 (amphiglycan, ryudocan)	0	DOWN
202074_s_at	NM_021980.1	10133	optineurin	0	DOWN
202076_at	NM_001166.2	329	baculoviral IAP repeat-containing 2	0	DOWN
202078_at	NM_003653.1	8533	COP9 constitutive photomorphogenic homolog subunit 3 (Arabidopsis)	0	DOWN
202090_s_at	NM_006830.1	10975	ubiquinol-cytochrome c reductase (6.4kD) subunit	0	DOWN
202092_s_at	NM_012106.1	23568	binder of Arl Two	0	DOWN
202110_at	NM_001866.1	1349	cytochrome c oxidase subunit VIIb	0	DOWN
202136_at	BE250417	10771	adenovirus 5 E1A binding protein	0	DOWN
202142_at	BC003090.1	10920	COP9 homolog	0	DOWN
202146_at	AA747426	3475	interferon-related developmental regulator 1	0	DOWN
202151_s_at	NM_016172.1	10422	putative glialblastoma cell differentiation-related	0	DOWN
202155_s_at	NM_005085.1	8021	nucleoporin 214kDa	0	DOWN
202159_at	NM_004461.1	2193	phenylalanine-tRNA synthetase-like	0	DOWN
202169_s_at	AF302110.1	60496	aminoadipate-semialdehyde dehydrogenase-phosphopantetheinyl transferase	0	DOWN
202172_at	NM_007146.1		Homo sapiens cDNA FLJ25295 fis, clone STM07531.	0	DOWN
202175_at	NM_024536.1	79586	hypothetical protein FLJ22678	0	DOWN
202184_s_at	NM_018230.1	55746	nucleoporin 133kDa	0	DOWN
202185_at	NM_001084.1	8985	procollagen-lysine, 2-oxoglutarate 5-dioxygenase 3	0	DOWN
202197_at	NM_021090.1	8897	myotubularin related protein 3	0	DOWN
202217_at	NM_004649.1	8209	chromosome 21 open reading frame 33	0	DOWN
202220_at	NM_014949.1	22889	KIAA0907 protein	0	DOWN
202222_s_at	NM_001927.1	1674	desmin	0	DOWN
202231_at	NM_006360.1	10480	dendritic cell protein	0	DOWN
202237_at	NM_006169.1	4837	nicotinamide N-methyltransferase	0	DOWN
202242_at	NM_004615.1	7102	transmembrane 4 superfamily member 2	0	DOWN
202244_at	NM_002796.1	5692	proteasome (prosome, macropain) subunit, beta type, 4	0	DOWN
202246_s_at	NM_000075.1	1019	cyclin-dependent kinase 4	0	DOWN
202247_s_at	BE561596	9112	metastasis associated 1	0	DOWN
202252_at	NM_002870.1	5872	RAB13, member RAS oncogene family	0	DOWN
202256_at	BF793888	10421	CD2 antigen (cytoplasmic tail) binding protein 2	0	DOWN
202261_at	NM_005997.1	6944	transcription factor-like 1	0	DOWN
202263_at	NM_016243.1	51706	cytochrome b5 reductase 1 (B5R.1)	0	DOWN
202265_at	NM_005180.1	648	B lymphoma Mo-MLV insertion region (mouse)	0	DOWN
202274_at	NM_001615.2	72	actin, gamma 2, smooth muscle, enteric	0	DOWN
202277_at	AL568804		Homo sapiens cDNA FLJ25478 fis, clone CBL03360.	0	DOWN
202292_x_at	NM_007260.1	11313	lysophospholipase II	0	DOWN
202295_s_at	NM_004390.1	1512	cathepsin H	0	DOWN
202304_at	NM_014923.1	22862	KIAA0970 protein	0	DOWN
202305_s_at	AI685892	9637	fasciculation and elongation protein zeta 2 (zygin II)	0	DOWN
202315_s_at	NM_004327.2	613	breakpoint cluster region	0	DOWN
202317_s_at	NM_006048.1	10277	ubiquitination factor E4B (UFD2 homolog, yeast)	0	DOWN
202331_at	NM_000709.1	593	branched chain keto acid dehydrogenase E1, alpha polypeptide (maple syrup urine disease)	0	DOWN
202333_s_at	AA877765	7320	ubiquitin-conjugating enzyme E2B (RAD6 homolog)	0	DOWN
202337_at	NM_007221.1	11243	polyamine-modulated factor 1	0	DOWN
202360_at	NM_014757.2	9794	mastermind-like 1 (Drosophila)	0	DOWN
202370_s_at	NM_001755.1	865	core-binding factor, beta subunit	0	DOWN
202372_at	BF240652	25782	rab3 GTPase-activating protein, non-catalytic subunit (150kD)	0	DOWN
202376_at	NM_001085.2	12	serine (or cysteine) proteinase inhibitor, clade A (alpha-1 antiproteinase, antitrypsin), member 3	0	DOWN
202387_at	NM_004323.2	573	BCL2-associated athanogene	0	DOWN
202390_s_at	NM_002111.3	3064	huntingtin (Huntington disease)	0	DOWN
202395_at	NM_006178.1	4905	N-ethylmaleimide-sensitive factor	0	DOWN
202408_s_at	NM_015629.1	26121	PRP31 pre-mRNA processing factor 31 homolog (yeast)	0	DOWN
202423_at	NM_006766.1	7994	runt-related transcription factor binding protein 2	0	DOWN
202427_s_at	NM_015415.1	25874	DKFZP564B167 protein	0	DOWN
202429_s_at	AL353950.1	5530	protein phosphatase 3 (formerly 2B), catalytic subunit, alpha isoform (calcineurin A alpha)	0	DOWN
202432_at	NM_021132.1	5532	protein phosphatase 3 (formerly 2B), catalytic subunit, beta isoform (calcineurin A beta)	0	DOWN
202433_at	NM_005827.1	10237	UDP-galactose transporter related	0	DOWN
202440_s_at	NM_005418.1	6764	suppression of tumorigenicity 5	0	DOWN
202463_s_at	NM_003926.4	53615	methyl-CpG binding domain protein 3	0	DOWN
202464_s_at	NM_004566.1	5209	6-phosphofructo-2-kinase/fructose-2,6-biphosphatase 3	0	DOWN
202469_s_at	AU149367		Homo sapiens cDNA FLJ36446 fis, clone THYMU2013051.	0	DOWN
202471_s_at	NM_004135.1	3421	isocitrate dehydrogenase 3 (NAD+) gamma	0	DOWN
202488_s_at	NM_005971.2	5349	FXYD domain containing ion transport regulator 3	0	DOWN
202489_s_at	BC005238.1	5349	FXYD domain containing ion transport regulator 3	0	DOWN
202492_at	NM_024085.1	79065	hypothetical protein FLJ22169	0	DOWN
202494_at	NM_006112.1	10450	peptidylprolyl isomerase E (cyclophilin E)	0	DOWN
202500_at	NM_006736.1	3300	DnaJ (Hsp40) homolog, subfamily B, member 2	0	DOWN
202529_at	NM_002766.1	5635	phosphoribosyl pyrophosphate synthetase-associated protein 1	0	DOWN
202534_x_at	NM_000791.2	1719	dihydrofolate reductase	0	DOWN
202540_s_at	NM_000859.1	3156	3-hydroxy-3-methylglutaryl-Coenzyme A reductase	0	DOWN
202548_s_at	NM_003899.1	8874	Rho guanine nucleotide exchange factor (GEF) 7	0	DOWN
202554_s_at	AL527430	2947	glutathione S-transferase M3 (brain)	0	DOWN
202568_s_at	AI745639	4140	MAP/microtubule affinity-regulating kinase 3	0	DOWN
202573_at	AL530441	1455	casein kinase 1, gamma 2	0	DOWN
202577_s_at	BC005162.1	55308	hypothetical protein FLJ11126	0	DOWN
202587_s_at	BC001116.1	203	adenylate kinase 1	0	DOWN
202589_at	NM_001071.1	7298	thymidylate synthetase	0	DOWN
202592_at	NM_001487.1	2647	GCN5 general control of amino-acid synthesis 5-like 1 (yeast)	0	DOWN
202593_s_at	NM_016641.1	51573	membrane interacting protein of RGS16	0	DOWN
202597_at	AU144284		ESTs, Weakly similar to YYY1_HUMAN Very very hypothetical protein RMSA-1 [H.sapiens]	0	DOWN
202602_s_at	NM_014500.1	27336	HIV TAT specific factor 1	0	DOWN
202604_x_at	NM_001110.1	102	a disintegrin and metalloproteinase domain 10	0	DOWN
202607_at	AL526632	3340	N-deacetylase/N-sulfotransferase (heparan glucosaminyl) 1	0	DOWN
202637_s_at	AI608725	3383	intercellular adhesion molecule 1 (CD54), human rhinovirus receptor	0	DOWN
202644_s_at	NM_006290.1	7128	tumor necrosis factor, alpha-induced protein 3	0	DOWN
202649_x_at	NM_001022.1	6223	ribosomal protein S19	0	DOWN
202662_s_at	NM_002223.1		ESTs, Highly similar to IP3S_HUMAN Inositol 1,4,5-trisphosphate receptor type 2 (Type 2 inositol 1,4,5-trisphosphate receptor) (Type 2 InsP3 receptor) (IP3 receptor isoform 2) (InsP3R2) [H.sapiens]	0	DOWN
202665_s_at	NM_003387.2	7456	Wiskott-Aldrich syndrome protein interacting protein	0	DOWN
202687_s_at	U57059.1	8743	tumor necrosis factor (ligand) superfamily, member 10	0	DOWN
202698_x_at	NM_001861.1	1327	cytochrome c oxidase subunit IV isoform 1	0	DOWN
202710_at	BC000899.1	10282	BET1 homolog (S. cerevisiae)	0	DOWN
202713_s_at	AA129755	9692	KIAA0391 gene product	0	DOWN
202716_at	NM_002827.1	5770	protein tyrosine phosphatase, non-receptor type 1	0	DOWN
202723_s_at	AW117498	2308	forkhead box O1A (rhabdomyosarcoma)	0	DOWN
202734_at	NM_004240.1	9322	thyroid hormone receptor interactor 10	0	DOWN
202738_s_at	BG149218	5257	phosphorylase kinase, beta	0	DOWN
202742_s_at	NM_002731.1	5567	protein kinase, cAMP-dependent, catalytic, beta	0	DOWN
202749_at	NM_004627.1	7485	tryptophan rich basic protein	0	DOWN
202753_at	NM_014814.1	9861	KIAA0107 gene product	0	DOWN
202776_at	NM_014597.1	30836	acidic 82 kDa protein mRNA	0	DOWN
202777_at	NM_007373.1	8036	soc-2 suppressor of clear homolog (C. elegans)	0	DOWN
202781_s_at	AI806031	51763	skeletal muscle and kidney enriched inositol phosphatase	0	DOWN
202786_at	NM_013233.1	27347	serine threonine kinase 39 (STE20/SPS1 homolog, yeast)	0	DOWN
202795_x_at	NM_007032.1	11078	Tara-like protein	0	DOWN
202802_at	NM_001930.2	1725	deoxyhypusine synthase	0	DOWN
202805_s_at	NM_004996.2	4363	ATP-binding cassette, sub-family C (CFTR/MRP), member 1	0	DOWN
202810_at	NM_004147.1	4733	developmentally regulated GTP binding protein 1	0	DOWN
202814_s_at	AW193511	10614	HMBA-inducible	0	DOWN
202819_s_at	NM_003198.1	6924	transcription elongation factor B (SIII), polypeptide 3 (110kDa, elongin A)	0	DOWN
202822_at	AL044018	4026	LIM domain containing preferred translocation partner in lipoma	0	DOWN
202823_at	N89607	6921	transcription elongation factor B (SIII), polypeptide 1 (15kDa, elongin C)	0	DOWN
202825_at	NM_001151.1	291	solute carrier family 25 (mitochondrial carrier; adenine nucleotide translocator), member 4	0	DOWN
202829_s_at	NM_005638.1	6845	synaptobrevin-like 1	0	DOWN
202830_s_at	NM_001467.1	2542	glucose-6-phosphatase, transport (glucose-6-phosphate) protein 1	0	DOWN
202836_s_at	NM_006701.1	10907	similar to S. pombe dim1+	0	DOWN
202837_at	NM_006700.1	10906	FLN29 gene product	0	DOWN
202841_x_at	NM_007346.1	11054	opioid growth factor receptor	0	DOWN
202842_s_at	AL080081.1	4189	DnaJ (Hsp40) homolog, subfamily B, member 9	0	DOWN
202857_at	NM_014255.1	10330	transmembrane protein 4	0	DOWN
202875_s_at	BE397715	5089	pre-B-cell leukemia transcription factor 2	0	DOWN
202892_at	NM_004661.1	8697	CDC23 (cell division cycle 23, yeast, homolog)	0	DOWN
202894_at	NM_004444.1	2050	EphB4	0	DOWN
202905_x_at	AI796269	4683	Nijmegen breakage syndrome 1 (nibrin)	0	DOWN
202917_s_at	NM_002964.2	6279	S100 calcium binding protein A8 (calgranulin A)	0	DOWN
202919_at	NM_015387.1	25843	preimplantation protein 3	0	DOWN
202920_at	BF726212		Homo sapiens, clone IMAGE:4246029, mRNA	0	DOWN
202922_at	BF676980	2729	glutamate-cysteine ligase, catalytic subunit	0	DOWN
202931_x_at	NM_004305.1	274	bridging integrator 1	0	DOWN
202941_at	NM_021074.1	4729	NADH dehydrogenase (ubiquinone) flavoprotein 2, 24kDa	0	DOWN
202943_s_at	M38083.1	4668	N-acetylgalactosaminidase, alpha-	0	DOWN
202947_s_at	NM_002101.2	2995	glycophorin C (Gerbich blood group)	0	DOWN
202949_s_at	NM_001450.1	2274	four and a half LIM domains 2	0	DOWN
202954_at	NM_007019.1	11065	ubiquitin-conjugating enzyme E2C	0	DOWN
202967_at	NM_001512.1	2941	glutathione S-transferase A4	0	DOWN
202972_s_at	AW450403	10144	family with sequence similarity 13, member A1	0	DOWN
202982_s_at	NM_006821.1	10965	peroxisomal long-chain acyl-coA thioesterase	0	DOWN
202990_at	NM_002863.1	5836	phosphorylase, glycogen; liver (Hers disease, glycogen storage disease type VI)	0	DOWN
203006_at	NM_005539.1	3632	inositol polyphosphate-5-phosphatase, 40kDa	0	DOWN
203012_x_at	NM_000984.1	6147	ribosomal protein L23a	0	DOWN
203022_at	NM_006397.1	10535	ribonuclease H2, large subunit	0	DOWN
203025_at	NM_003491.1	8260	ARD1 homolog, N-acetyltransferase (S. cerevisiae)	0	DOWN
203031_s_at	NM_000375.1	7390	uroporphyrinogen III synthase (congenital erythropoietic porphyria)	0	DOWN
203040_s_at	NM_000190.1	3145	hydroxymethylbilane synthase	0	DOWN
203054_s_at	NM_022171.1	6988	T-cell leukemia translocation altered gene	0	DOWN
203055_s_at	NM_004706.1	9138	Rho guanine nucleotide exchange factor (GEF) 1	0	DOWN
203066_at	NM_014863.1	51363	B cell RAG associated protein	0	DOWN
203067_at	NM_003477.1	8050	E3-binding protein	0	DOWN
203074_at	NM_001630.1	244	annexin A8	0	DOWN
203082_at	NM_014753.1	9790	KIAA0187 gene product	0	DOWN
203093_s_at	NM_006351.1	10469	translocase of inner mitochondrial membrane 44 homolog (yeast)	0	DOWN
203094_at	NM_014628.1	9587	gene predicted from cDNA with a complete coding sequence	0	DOWN
203096_s_at	BF439282	9693	PDZ domain containing guanine nucleotide exchange factor(GEF)1	0	DOWN
203113_s_at	NM_001960.1	1936	eukaryotic translation elongation factor 1 delta (guanine nucleotide exchange protein)	0	DOWN
203119_at	NM_024098.1	79080	hypothetical protein MGC2574	0	DOWN
203123_s_at	AU154469	4891	solute carrier family 11 (proton-coupled divalent metal ion transporters), member 2	0	DOWN
203127_s_at	BC005123.1	9517	serine palmitoyltransferase, long chain base subunit 2	0	DOWN
203137_at	NM_004906.1	9589	Wilms' tumour 1-associating protein	0	DOWN
203142_s_at	NM_003664.1	8546	adaptor-related protein complex 3, beta 1 subunit	0	DOWN
203149_at	NM_002856.1	5819	poliovirus receptor-related 2 (herpesvirus entry mediator B)	0	DOWN
203150_at	NM_005833.1	10244	Rab9 effector p40	0	DOWN
203151_at	AW296788	4130	microtubule-associated protein 1A	0	DOWN
203152_at	NM_003776.1	64976	mitochondrial ribosomal protein L40	0	DOWN
203158_s_at	AF097493.1	2744	glutaminase	0	DOWN
203159_at	NM_014905.1	2744	glutaminase	0	DOWN
203176_s_at	BE552470	7019	transcription factor A, mitochondrial	0	DOWN
203184_at	NM_001999.2	2201	fibrillin 2 (congenital contractural arachnodactyly)	0	DOWN
203188_at	NM_006876.1	11041	UDP-GlcNAc:betaGal beta-1,3-N-acetylglucosaminyltransferase 6	0	DOWN
203190_at	NM_002496.1	4728	NADH dehydrogenase (ubiquinone) Fe-S protein 8, 23kDa (NADH-coenzyme Q reductase)	0	DOWN
203202_at	AI950314	11103	HIV-1 rev binding protein 2	0	DOWN
203221_at	AI951720	7088	transducin-like enhancer of split 1 (E(sp1) homolog, Drosophila)	0	DOWN
203244_at	NM_000319.1	5830	peroxisome receptor 1	0	DOWN
203247_s_at	BC003566.1	7572	zinc finger protein 24 (KOX 17)	0	DOWN
203248_at	NM_006965.1	7572	zinc finger protein 24 (KOX 17)	0	DOWN
203261_at	NM_006571.1	10671	likely ortholog of mouse dynactin 6	0	DOWN
203273_s_at	NM_007275.1	11334	lung cancer candidate	0	DOWN
203282_at	NM_000158.1	2632	glucan (1,4-alpha-), branching enzyme 1 (glycogen branching enzyme, Andersen disease, glycogen storage disease type IV)	0	DOWN
203288_at	NM_014686.1	9710	KIAA0355 gene product	0	DOWN
203295_s_at	AW440492	477	ATPase, Na+/K+ transporting, alpha 2 (+) polypeptide	0	DOWN
203296_s_at	NM_000702.1	477	ATPase, Na+/K+ transporting, alpha 2 (+) polypeptide	0	DOWN
203300_x_at	NM_003916.1	8905	adaptor-related protein complex 1, sigma 2 subunit	0	DOWN
203301_s_at	NM_021145.1	9988	cyclin D binding myb-like transcription factor 1	0	DOWN
203303_at	NM_006520.1	6990	t-complex-associated-testis-expressed 1-like	0	DOWN
203309_s_at	NM_000195.1	3257	Hermansky-Pudlak syndrome 1	0	DOWN
203313_s_at	NM_003244.1	7050	TGFB-induced factor (TALE family homeobox)	0	DOWN
203318_s_at	NM_021964.1	7707	zinc finger protein 148 (pHZ-52)	0	DOWN
203319_s_at	L04282.1	7707	zinc finger protein 148 (pHZ-52)	0	DOWN
203363_s_at	AU153525	9776	KIAA0652 gene product	0	DOWN
203370_s_at	NM_005451.2	9260	enigma (LIM domain protein)	0	DOWN
203373_at	NM_003877.1	8835	suppressor of cytokine signaling 2	0	DOWN
203386_at	AI650848	9882	TBC1 domain family, member 4	0	DOWN
203390_s_at	NM_002254.1	3797	kinesin family member 3C	0	DOWN
203394_s_at	BE973687	3280	hairy and enhancer of split 1, (Drosophila)	0	DOWN
203396_at	NM_002789.1	5685	proteasome (prosome, macropain) subunit, alpha type, 4	0	DOWN
203406_at	NM_005926.1	4236	microfibrillar-associated protein 1	0	DOWN
203422_at	NM_002691.1	5424	polymerase (DNA directed), delta 1, catalytic subunit 125kDa	0	DOWN
203430_at	NM_014320.1	23593	heme binding protein 2	0	DOWN
203441_s_at	NM_001792.1	1000	cadherin 2, type 1, N-cadherin (neuronal)	0	DOWN
203446_s_at	NM_000276.2	4952	oculocerebrorenal syndrome of Lowe	0	DOWN
203462_x_at	NM_003751.1	8662	eukaryotic translation initiation factor 3, subunit 9 eta, 116kDa	0	DOWN
203473_at	NM_007256.1	11309	solute carrier family 21 (organic anion transporter), member 9	0	DOWN
203504_s_at	NM_005502.1	19	ATP-binding cassette, sub-family A (ABC1), member 1	0	DOWN
203509_at	NM_003105.2	6653	sortilin-related receptor, L(DLR class) A repeats-containing	0	DOWN
203513_at	NM_025137.1	80208	hypothetical protein FLJ21439	0	DOWN
203517_at	NM_006554.1	10651	metaxin 2	0	DOWN
203520_s_at	AW613549	24149	endocrine regulator	0	DOWN
203530_s_at	NM_004604.1	6810	syntaxin 4A (placental)	0	DOWN
203541_s_at	BF438302	687	basic transcription element binding protein 1	0	DOWN
203546_at	NM_014652.1	9670	importin 13	0	DOWN
203548_s_at	BF672975	4023	lipoprotein lipase	0	DOWN
203566_s_at	NM_000645.1	178	amylo-1, 6-glucosidase, 4-alpha-glucanotransferase (glycogen debranching enzyme, glycogen storage disease type III)	0	DOWN
203572_s_at	NM_005641.1	6878	TAF6 RNA polymerase II, TATA box binding protein (TBP)-associated factor, 80kDa	0	DOWN
203579_s_at	NM_003983.1	9057	solute carrier family 7 (cationic amino acid transporter, y+ system), member 6	0	DOWN
203589_s_at	NM_006286.1	7029	transcription factor Dp-2 (E2F dimerization partner 2)	0	DOWN
203606_at	NM_004553.1	4726	NADH dehydrogenase (ubiquinone) Fe-S protein 6, 13kDa (NADH-coenzyme Q reductase)	0	DOWN
203612_at	NM_004053.1	705	bystin-like	0	DOWN
203617_x_at	NM_005229.2	2002	ELK1, member of ETS oncogene family	0	DOWN
203618_at	AB023167.1	23017	Fas apoptotic inhibitory molecule 2	0	DOWN
203621_at	NM_002492.1	4711	NADH dehydrogenase (ubiquinone) 1 beta subcomplex, 5, 16kDa	0	DOWN
203622_s_at	NM_020143.1	56902	putatative 28 kDa protein	0	DOWN
203627_at	NM_000875.2	3480	insulin-like growth factor 1 receptor	0	DOWN
203630_s_at	NM_006348.1	10466	component of oligomeric golgi complex 5	0	DOWN
203643_at	NM_006494.1	2077	Ets2 repressor factor	0	DOWN
203648_at	NM_014760.1	9797	KIAA0218 gene product	0	DOWN
203649_s_at	NM_000300.1	5320	phospholipase A2, group IIA (platelets, synovial fluid)	0	DOWN
203659_s_at	NM_005798.1	10206	ret finger protein 2	0	DOWN
203660_s_at	NM_006031.1	5116	pericentrin 2 (kendrin)	0	DOWN
203663_s_at	NM_004255.1	9377	cytochrome c oxidase subunit Va	0	DOWN
203666_at	NM_000609.1	6387	chemokine (C-X-C motif) ligand 12 (stromal cell-derived factor 1)	0	DOWN
203671_at	BF196891	7172	thiopurine S-methyltransferase	0	DOWN
203677_s_at	NM_004178.2	6895	TAR (HIV) RNA binding protein 2	0	DOWN
203686_at	NM_002434.1	4350	N-methylpurine-DNA glycosylase	0	DOWN
203694_s_at	NM_003587.2	8449	DEAD/H (Asp-Glu-Ala-Asp/His) box polypeptide 16	0	DOWN
203700_s_at	NM_013989.1	1734	deiodinase, iodothyronine, type II	0	DOWN
203707_at	NM_005741.1	10127	zinc finger protein 263	0	DOWN
203708_at	NM_002600.1	5142	phosphodiesterase 4B, cAMP-specific (phosphodiesterase E4 dunce homolog, Drosophila)	0	DOWN
203712_at	NM_014878.1	9933	minor histocompatibility antigen HA-8	0	DOWN
203718_at	NM_006702.1	10908	neuropathy target esterase	0	DOWN
203726_s_at	NM_000227.1	3909	laminin, alpha 3	0	DOWN
203731_s_at	NM_014569.1	23660	zinc finger protein 95 homolog (mouse)	0	DOWN
203753_at	NM_003199.1	6925	transcription factor 4	0	DOWN
203754_s_at	NM_001519.1	2972	BRF1 homolog, subunit of RNA polymerase III transcription initiation factor IIIB (S. cerevisiae)	0	DOWN
203760_s_at	U44403.1	6503	Src-like-adaptor	0	DOWN
203773_x_at	NM_000712.1	644	biliverdin reductase A	0	DOWN
203775_at	NM_014251.1	10165	solute carrier family 25, member 13 (citrin)	0	DOWN
203776_at	NM_015698.1	27238	T54 protein	0	DOWN
203781_at	NM_004891.1	9553	mitochondrial ribosomal protein L33	0	DOWN
203786_s_at	NM_003287.1	7164	tumor protein D52-like 1	0	DOWN
203793_x_at	NM_007144.1	7703	zinc finger protein 144 (Mel-18)	0	DOWN
203797_at	AF039555.1	7447	visinin-like 1	0	DOWN
203800_s_at	NM_022100.1	63931	mitochondrial ribosomal protein S14	0	DOWN
203812_at	AB011538.1	6586	slit homolog 3 (Drosophila)	0	DOWN
203827_at	NM_017983.1	55062	hypothetical protein FLJ10055	0	DOWN
203850_s_at	NM_004321.1	547	axonal transport of synaptic vesicles	0	DOWN
203861_s_at	NM_001103.1	88	actinin, alpha 2	0	DOWN
203863_at	NM_001103.1	88	actinin, alpha 2	0	DOWN
203872_at	NM_001100.2	58	actin, alpha 1, skeletal muscle	0	DOWN
203880_at	NM_005694.1	10063	COX17 homolog, cytochrome c oxidase assembly protein (yeast)	0	DOWN
203887_s_at	NM_000361.1	7056	thrombomodulin	0	DOWN
203889_at	NM_003020.1	6447	secretory granule, neuroendocrine protein 1 (7B2 protein)	0	DOWN
203893_at	NM_016283.1	6880	TAF9 RNA polymerase II, TATA box binding protein (TBP)-associated factor, 32kDa	0	DOWN
203899_s_at	NM_014478.1	27297	calcitonin gene-related peptide-receptor component protein	0	DOWN
203902_at	AU148222	9843	hephaestin	0	DOWN
203910_at	NM_004815.1	9411	PTPL1-associated RhoGAP 1	0	DOWN
203917_at	NM_001338.1	1525	coxsackie virus and adenovirus receptor	0	DOWN
203929_s_at	NM_016835.1	4137	microtubule-associated protein tau	0	DOWN
203931_s_at	NM_002949.1	6182	mitochondrial ribosomal protein L12	0	DOWN
203933_at	NM_014700.1	9727	KIAA0665 gene product	0	DOWN
203964_at	NM_004688.1	9111	N-myc (and STAT) interactor	0	DOWN
203967_at	U77949.1	990	CDC6 cell division cycle 6 homolog (S. cerevisiae)	0	DOWN
203974_at	NM_012080.1	8226	family with sequence similarity 16, member A, X-linked	0	DOWN
203978_at	NM_002484.1	4682	nucleotide binding protein 1 (MinD homolog, E. coli)	0	DOWN
203983_at	NM_005999.1	7257	translin-associated factor X	0	DOWN
203996_s_at	NM_004928.1	755	chromosome 21 open reading frame 2	0	DOWN
203999_at	NM_005639.1	6857	synaptotagmin I	0	DOWN
204001_at	NM_003084.1	6619	small nuclear RNA activating complex, polypeptide 3, 50kDa	0	DOWN
204002_s_at	NM_022307.1	3382	islet cell autoantigen 1, 69kDa	0	DOWN
204018_x_at	NM_000558.2	3039	hemoglobin, alpha 1	0	DOWN
204028_s_at	NM_012197.2	23637	rab6 GTPase activating protein (GAP and centrosome-associated)	0	DOWN
204030_s_at	NM_014575.1	29970	schwannomin interacting protein 1	0	DOWN
204031_s_at	NM_005016.1	5094	poly(rC) binding protein 2	0	DOWN
204036_at	AW269335	1902	endothelial differentiation, lysophosphatidic acid G-protein-coupled receptor, 2	0	DOWN
204038_s_at	NM_001401.1	1902	endothelial differentiation, lysophosphatidic acid G-protein-coupled receptor, 2	0	DOWN
204051_s_at	AW089415	6424	secreted frizzled-related protein 4	0	DOWN
204053_x_at	U96180.1	5728	phosphatase and tensin homolog (mutated in multiple advanced cancers 1)	0	DOWN
204080_at	NM_025077.1	80147	hypothetical protein FLJ13949	0	DOWN
204087_s_at	NM_021095.1	8884	solute carrier family 5 (sodium-dependent vitamin transporter), member 6	0	DOWN
204092_s_at	NM_003600.1	6790	serine/threonine kinase 6	0	DOWN
204116_at	NM_000206.1	3561	interleukin 2 receptor, gamma (severe combined immunodeficiency)	0	DOWN
204129_at	NM_004326.1	607	B-cell CLL/lymphoma 9	0	DOWN
204135_at	NM_014890.1	11259	downregulated in ovarian cancer 1	0	DOWN
204147_s_at	NM_007111.1	7027	transcription factor Dp-1	0	DOWN
204150_at	NM_015136.1	23166	stabilin 1	0	DOWN
204151_x_at	NM_001353.2	1645	aldo-keto reductase family 1, member C1 (dihydrodiol dehydrogenase 1; 20-alpha (3-alpha)-hydroxysteroid dehydrogenase)	0	DOWN
204173_at	NM_002475.1	140465	myosin light chain 1 slow a	0	DOWN
204174_at	NM_001629.1	241	arachidonate 5-lipoxygenase-activating protein	0	DOWN
204177_s_at	NM_014458.2	27252	Kelch motif containing protein	0	DOWN
204179_at	NM_005368.1	4151	myoglobin	0	DOWN
204185_x_at	NM_005038.1	5481	peptidylprolyl isomerase D (cyclophilin D)	0	DOWN
204187_at	NM_006877.1	2766	guanosine monophosphate reductase	0	DOWN
204190_at	NM_005800.1	10208	highly charged protein	0	DOWN
204196_x_at	NM_004571.1	5316	PBX/knotted 1 homeobox 1	0	DOWN
204205_at	NM_021822.1	60489	apolipoprotein B mRNA editing enzyme, catalytic polypeptide-like 3G	0	DOWN
204211_x_at	NM_002759.1	5610	protein kinase, interferon-inducible double stranded RNA dependent	0	DOWN
204218_at	NM_014042.1	25906	DKFZP564M082 protein	0	DOWN
204219_s_at	NM_002802.1	5700	proteasome (prosome, macropain) 26S subunit, ATPase, 1	0	DOWN
204226_at	NM_014393.1	27067	staufen, RNA binding protein, homolog 2 (Drosophila)	0	DOWN
204239_s_at	NM_005386.1	4826	neuronatin	0	DOWN
204246_s_at	NM_007234.2	11258	dynactin 3 (p22)	0	DOWN
204253_s_at	NM_000376.1	7421	vitamin D (1,25- dihydroxyvitamin D3) receptor	0	DOWN
204261_s_at	AA716657	5664	presenilin 2 (Alzheimer disease 4)	0	DOWN
204269_at	NM_006875.1	11040	pim-2 oncogene	0	DOWN
204283_at	NM_006567.1	10667	phenylalanine-tRNA synthetase	0	DOWN
204284_at	N26005	5507	protein phosphatase 1, regulatory (inhibitor) subunit 3C	0	DOWN
204294_at	NM_000481.1	275	aminomethyltransferase (glycine cleavage system protein T)	0	DOWN
204300_at	NM_004564.1	5188	PET112-like (yeast)	0	DOWN
204321_at	NM_002499.1	4756	neogenin homolog 1 (chicken)	0	DOWN
204326_x_at	NM_002450.1	4500	metallothionein 1L	0	DOWN
204332_s_at	M64073.1	175	aspartylglucosaminidase	0	DOWN
204341_at	NM_006470.1	10626	tripartite motif-containing 16	0	DOWN
204360_s_at	NM_000263.1	4669	N-acetylglucosaminidase, alpha- (Sanfilippo disease IIIB)	0	DOWN
204370_at	NM_006831.1	10978	ATP/GTP-binding protein	0	DOWN
204386_s_at	NM_024026.1	78988	mitochondrial ribosomal protein 63	0	DOWN
204402_at	NM_012265.1	25807	chromosome 22 open reading frame 3	0	DOWN
204404_at	NM_001046.1	6558	solute carrier family 12 (sodium/potassium/chloride transporters), member 2	0	DOWN
204418_x_at	NM_000848.1	2946	glutathione S-transferase M2 (muscle)	0	DOWN
204429_s_at	BE560461	6518	solute carrier family 2 (facilitated glucose/fructose transporter), member 5	0	DOWN
204472_at	NM_005261.1	2669	GTP binding protein overexpressed in skeletal muscle	0	DOWN
204483_at	NM_001976.1	2027	enolase 3, (beta, muscle)	0	DOWN
204498_s_at	NM_001116.1	115	adenylate cyclase 9	0	DOWN
204512_at	NM_002114.1	3096	human immunodeficiency virus type I enhancer binding protein 1	0	DOWN
204514_at	NM_001384.1	1802	diptheria toxin resistance protein required for diphthamide biosynthesis-like 2 (S. cerevisiae)	0	DOWN
204522_at	NM_005510.1	1797	dom-3 homolog Z (C. elegans)	0	DOWN
204526_s_at	NM_007063.1	11138	vascular Rab-GAP/TBC-containing	0	DOWN
204532_x_at	NM_021027.1	54600	UDP glycosyltransferase 1 family, polypeptide A9	0	DOWN
204538_x_at	NM_006985.1	9284	nuclear pore complex interacting protein	0	DOWN
204540_at	NM_001958.1	1917	eukaryotic translation elongation factor 1 alpha 2	0	DOWN
204550_x_at	NM_000561.1	2944	glutathione S-transferase M1	0	DOWN
204562_at	NM_002460.1	3662	interferon regulatory factor 4	0	DOWN
204565_at	NM_018473.1	55856	uncharacterized hypothalamus protein HT012	0	DOWN
204570_at	NM_001864.1	1346	cytochrome c oxidase subunit VIIa polypeptide 1 (muscle)	0	DOWN
204587_at	NM_003951.2	9016	solute carrier family 25 (mitochondrial carrier, brain), member 14	0	DOWN
204597_x_at	NM_003155.1	6781	stanniocalcin 1	0	DOWN
204599_s_at	NM_006428.1	10573	mitochondrial ribosomal protein L28	0	DOWN
204600_at	NM_004443.1	2049	EphB3	0	DOWN
204612_at	NM_006823.1	5569	protein kinase (cAMP-dependent, catalytic) inhibitor alpha	0	DOWN
204631_at	NM_017534.1	4620	myosin, heavy polypeptide 2, skeletal muscle, adult	0	DOWN
204632_at	NM_003942.1	8986	ribosomal protein S6 kinase, 90kDa, polypeptide 4	0	DOWN
204640_s_at	NM_003563.1	8405	speckle-type POZ protein	0	DOWN
204650_s_at	NM_006051.1	10307	FE65-like protein 2	0	DOWN
204651_at	AW003022		Human nuclear respiratory factor 1 (NRF-1) mRNA, 3' UTR.	0	DOWN
204655_at	NM_002985.1	6352	chemokine (C-C motif) ligand 5	0	DOWN
204657_s_at	NM_003028.1	6461	SHB (Src homology 2 domain containing) adaptor protein B	0	DOWN
204661_at	NM_001803.1	1043	CDW52 antigen (CAMPATH-1 antigen)	0	DOWN
204663_at	NM_006680.1	10873	malic enzyme 3, NADP(+)-dependent, mitochondrial	0	DOWN
204666_s_at	NM_025073.1	80143	hypothetical protein FLJ21168	0	DOWN
204676_at	NM_015421.1	25880	DKFZP564K2062 protein	0	DOWN
204686_at	NM_005544.1	3667	insulin receptor substrate 1	0	DOWN
204687_at	NM_015393.1	25849	DKFZP564O0823 protein	0	DOWN
204689_at	NM_001529.1	3087	hematopoietically expressed homeobox	0	DOWN
204690_at	NM_004853.1	9482	syntaxin 8	0	DOWN
204702_s_at	NM_004289.3	9603	nuclear factor (erythroid-derived 2)-like 3	0	DOWN
204711_at	NM_014804.1	9851	KIAA0753 gene product	0	DOWN
204723_at	NM_018400.1	55800	voltage-gated sodium channel beta-3 subunit (scn3b gene)	0	DOWN
204729_s_at	NM_004603.1	6804	syntaxin 1A (brain)	0	DOWN
204737_s_at	NM_000257.1	4625	myosin, heavy polypeptide 7, cardiac muscle, beta	0	DOWN
204752_x_at	NM_005484.2	10038	ADP-ribosyltransferase (NAD+; poly(ADP-ribose) polymerase)-like 2	0	DOWN
204764_at	NM_002028.1	2342	farnesyltransferase, CAAX box, beta	0	DOWN
204769_s_at	M74447.1	6891	transporter 2, ATP-binding cassette, sub-family B (MDR/TAP)	0	DOWN
204776_at	NM_003248.1	7060	thrombospondin 4	0	DOWN
204781_s_at	NM_000043.1	355	tumor necrosis factor receptor superfamily, member 6	0	DOWN
204785_x_at	NM_000874.1	3455	interferon (alpha, beta and omega) receptor 2	0	DOWN
204803_s_at	NM_004165.1	6236	Ras-related associated with diabetes	0	DOWN
204831_at	R59697		Homo sapiens mRNA fragment.	0	DOWN
204834_at	NM_006682.1	10875	fibrinogen-like 2	0	DOWN
204837_at	AL080178.1	66036	myotubularin related protein 9	0	DOWN
204842_x_at	BC002763.1	5576	protein kinase, cAMP-dependent, regulatory, type II, alpha	0	DOWN
204852_s_at	NM_002832.1	5778	protein tyrosine phosphatase, non-receptor type 7	0	DOWN
204858_s_at	NM_001953.2	1890	endothelial cell growth factor 1 (platelet-derived)	0	DOWN
204869_at	AL031664	5126	proprotein convertase subtilisin/kexin type 2	0	DOWN
204889_s_at	AF029729.1	9148	neuralized-like (Drosophila)	0	DOWN
204892_x_at	NM_001402.1	1915	eukaryotic translation elongation factor 1 alpha 1	0	DOWN
204907_s_at	AI829875	602	B-cell CLL/lymphoma 3	0	DOWN
204939_s_at	NM_002667.1	5350	phospholamban	0	DOWN
204955_at	NM_006307.1	8406	sushi-repeat-containing protein, X chromosome	0	DOWN
204972_at	NM_016817.1	4939	2'-5'-oligoadenylate synthetase 2, 69/71kDa	0	DOWN
204976_s_at	AK023637.1	9949	Alport syndrome, mental retardation, midface hypoplasia and elliptocytosis chromosomal region, gene 1	0	DOWN
204977_at	NM_004398.2	1662	DEAD/H (Asp-Glu-Ala-Asp/His) box polypeptide 10 (RNA helicase)	0	DOWN
204981_at	NM_002555.1	5002	solute carrier family 22 (organic cation transporter), member 1-like	0	DOWN
204986_s_at	NM_016151.1	51677	prostate derived STE20-like kinase PSK	0	DOWN
204992_s_at	NM_002628.1	5217	profilin 2	0	DOWN
204994_at	NM_002463.1	4600	myxovirus (influenza virus) resistance 2 (mouse)	0	DOWN
205008_s_at	NM_006383.1	10518	DNA-dependent protein kinase catalytic subunit-interacting protein 2	0	DOWN
205011_at	NM_014622.1	4013	loss of heterozygosity, 11, chromosomal region 2, gene A	0	DOWN
205021_s_at	AA860806	1112	checkpoint suppressor 1	0	DOWN
205026_at	NM_012448.1	6777	signal transducer and activator of transcription 5B	0	DOWN
205039_s_at	NM_006060.1	10320	zinc finger protein, subfamily 1A, 1 (Ikaros)	0	DOWN
205049_s_at	NM_001783.1	973	CD79A antigen (immunoglobulin-associated alpha)	0	DOWN
205054_at	NM_004543.2	4703	nebulin	0	DOWN
205068_s_at	BE671084	23092	GTPase regulator associated with focal adhesion kinase pp125(FAK)	0	DOWN
205102_at	NM_005656.1	7113	transmembrane protease, serine 2	0	DOWN
205105_at	NM_002372.1	4124	mannosidase, alpha, class 2A, member 1	0	DOWN
205132_at	NM_005159.2	70	actin, alpha, cardiac muscle	0	DOWN
205142_x_at	NM_000033.2	215	ATP-binding cassette, sub-family D (ALD), member 1	0	DOWN
205144_at	L03785.1	4636	myosin, light polypeptide 5, regulatory	0	DOWN
205150_s_at	AV724192	9865	KIAA0644 gene product	0	DOWN
205152_at	AI003579	6529	solute carrier family 6 (neurotransmitter transporter, GABA), member 1	0	DOWN
205163_at	NM_013292.1	29895	myosin light chain 2	0	DOWN
205176_s_at	NM_014288.1	23421	integrin beta 3 binding protein (beta3-endonexin)	0	DOWN
205177_at	NM_003281.1	7135	troponin I, skeletal, slow	0	DOWN
205184_at	NM_004485.1	2786	guanine nucleotide binding protein (G protein), gamma 4	0	DOWN
205189_s_at	NM_000136.1	2176	Fanconi anemia, complementation group C	0	DOWN
205192_at	NM_003954.1	9020	mitogen-activated protein kinase kinase kinase 14	0	DOWN
205197_s_at	BE567813	538	ATPase, Cu++ transporting, alpha polypeptide (Menkes syndrome)	0	DOWN
205201_at	NM_000168.2	2737	GLI-Kruppel family member GLI3 (Greig cephalopolysyndactyly syndrome)	0	DOWN
205212_s_at	NM_014716.1	9744	centaurin, beta 1	0	DOWN
205225_at	NM_000125.1	2099	estrogen receptor 1	0	DOWN
205237_at	NM_002003.2	2219	ficolin (collagen/fibrinogen domain containing) 1	0	DOWN
205238_at	NM_024917.1	79979	hypothetical protein FLJ12687	0	DOWN
205255_x_at	NM_003202.1	6932	transcription factor 7 (T-cell specific, HMG-box)	0	DOWN
205256_at	NM_014830.1	9880	KIAA0352 gene product	0	DOWN
205265_s_at	NM_005876.1	10290	nuclear protein, marker for differentiated aortic smooth muscle and down-regulated with vascular injury	0	DOWN
205273_s_at	NM_014968.1	10531	pitrilysin metalloproteinase 1	0	DOWN
205277_at	NM_012231.1	7799	PR domain containing 2, with ZNF domain	0	DOWN
205282_at	NM_004631.1	7804	low density lipoprotein receptor-related protein 8, apolipoprotein e receptor	0	DOWN
205285_s_at	AI633888	2533	FYN binding protein (FYB-120/130)	0	DOWN
205295_at	NM_001825.1	1160	creatine kinase, mitochondrial 2 (sarcomeric)	0	DOWN
205297_s_at	NM_000626.1	974	CD79B antigen (immunoglobulin-associated beta)	0	DOWN
205308_at	NM_016010.1	51101	CGI-62 protein	0	DOWN
205327_s_at	NM_001616.2	92	activin A receptor, type II	0	DOWN
205328_at	NM_006984.1	9071	claudin 10	0	DOWN
205338_s_at	NM_001922.2	1638	dopachrome tautomerase (dopachrome delta-isomerase, tyrosine-related protein 2)	0	DOWN
205339_at	NM_003035.1	6491	TAL1 (SCL) interrupting locus	0	DOWN
205350_at	NM_004378.1	1381	cellular retinoic acid binding protein 1	0	DOWN
205351_at	NM_000821.1	2677	gamma-glutamyl carboxylase	0	DOWN
205356_at	NM_003940.1	8975	ubiquitin specific protease 13 (isopeptidase T-3)	0	DOWN
205362_s_at	NM_002623.2	5203	prefoldin 4	0	DOWN
205370_x_at	NM_001918.1	1629	dihydrolipoamide branched chain transacylase (E2 component of branched chain keto acid dehydrogenase complex; maple syrup urine disease)	0	DOWN
205374_at	NM_003063.1	6588	sarcolipin	0	DOWN
205375_at	NM_005586.2	4188	MyoD family inhibitor	0	DOWN
205382_s_at	NM_001928.1	1675	D component of complement (adipsin)	0	DOWN
205384_at	NM_005031.2	5348	FXYD domain containing ion transport regulator 1 (phospholemman)	0	DOWN
205391_x_at	M28880.1	286	ankyrin 1, erythrocytic	0	DOWN
205392_s_at	NM_004166.1	6358	chemokine (C-C motif) ligand 14	0	DOWN
205404_at	NM_005525.1	3290	hydroxysteroid (11-beta) dehydrogenase 1	0	DOWN
205412_at	NM_000019.1	38	acetyl-Coenzyme A acetyltransferase 1 (acetoacetyl Coenzyme A thiolase)	0	DOWN
205417_s_at	NM_004393.1	1605	dystroglycan 1 (dystrophin-associated glycoprotein 1)	0	DOWN
205419_at	NM_004951.1	1880	Epstein-Barr virus induced gene 2 (lymphocyte-specific G protein-coupled receptor)	0	DOWN
205475_at	NM_007281.1	11341	scrapie responsive protein 1	0	DOWN
205479_s_at	NM_002658.1	5328	plasminogen activator, urokinase	0	DOWN
205485_at	NM_000540.1	6261	ryanodine receptor 1 (skeletal)	0	DOWN
205508_at	NM_001037.1	6324	sodium channel, voltage-gated, type I, beta polypeptide	0	DOWN
205509_at	NM_001871.1	1360	carboxypeptidase B1 (tissue)	0	DOWN
205513_at	NM_001062.1	6947	transcobalamin I (vitamin B12 binding protein, R binder family)	0	DOWN
205515_at	NM_003619.1	8492	protease, serine, 12 (neurotrypsin, motopsin)	0	DOWN
205519_at	NM_024908.1	79968	hypothetical protein FLJ12973	0	DOWN
205550_s_at	NM_004899.1	9577	brain and reproductive organ-expressed (TNFRSF1A modulator)	0	DOWN
205566_at	NM_007011.1	11057	abhydrolase domain containing 2	0	DOWN
205585_at	NM_001987.1	2120	ets variant gene 6 (TEL oncogene)	0	DOWN
205589_at	NM_000258.1	4634	myosin, light polypeptide 3, alkali; ventricular, skeletal, slow	0	DOWN
205593_s_at	NM_002606.1	5152	phosphodiesterase 9A	0	DOWN
205610_at	NM_003803.1	8736	myomesin 1 (skelemin) 185kDa	0	DOWN
205612_at	NM_007351.1	22915	multimerin	0	DOWN
205615_at	NM_001868.1	1357	carboxypeptidase A1 (pancreatic)	0	DOWN
205617_at	NM_000951.1	5639	proline-rich Gla (G-carboxyglutamic acid) polypeptide 2	0	DOWN
205650_s_at	NM_021871.1	2243	fibrinogen, A alpha polypeptide	0	DOWN
205656_at	NM_014459.1	27253	protocadherin 17	0	DOWN
205661_s_at	NM_025207.1	80308	FAD-synthetase	0	DOWN
205666_at	NM_002021.1	2326	flavin containing monooxygenase 1	0	DOWN
205693_at	NM_006757.1	7140	troponin T3, skeletal, fast	0	DOWN
205726_at	NM_006729.1		ESTs	0	DOWN
205731_s_at	AW027474	10499	nuclear receptor coactivator 2	0	DOWN
205736_at	NM_000290.1	5224	phosphoglycerate mutase 2 (muscle)	0	DOWN
205738_s_at	NM_004102.2	2170	fatty acid binding protein 3, muscle and heart (mammary-derived growth inhibitor)	0	DOWN
205743_at	NM_003149.1	6769	src homology three (SH3) and cysteine rich domain	0	DOWN
205752_s_at	NM_000851.1	2949	glutathione S-transferase M5	0	DOWN
205756_s_at	NM_000132.2	2157	coagulation factor VIII, procoagulant component (hemophilia A)	0	DOWN
205759_s_at	NM_004605.1	6820	sulfotransferase family, cytosolic, 2B, member 1	0	DOWN
205776_at	NM_001461.1	2330	flavin containing monooxygenase 5	0	DOWN
205812_s_at	NM_006588.1	54732	gp25L2 protein	0	DOWN
205822_s_at	NM_002130.1	3157	3-hydroxy-3-methylglutaryl-Coenzyme A synthase 1 (soluble)	0	DOWN
205859_at	NM_004271.1	9450	lymphocyte antigen 86	0	DOWN
205895_s_at	NM_004741.1	9221	nucleolar and coiled-body phosphoprotein 1	0	DOWN
205900_at	NM_006121.1	3848	keratin 1 (epidermolytic hyperkeratosis)	0	DOWN
205907_s_at	AI765819	4958	osteomodulin	0	DOWN
205926_at	NM_004843.1	9466	class I cytokine receptor	0	DOWN
205946_at	X95097.2	7434	vasoactive intestinal peptide receptor 2	0	DOWN
205948_at	NM_007050.2	11122	protein tyrosine phosphatase, receptor type, T	0	DOWN
205951_at	NM_005963.2	4619	myosin, heavy polypeptide 1, skeletal muscle, adult	0	DOWN
205953_at	NM_014813.1	9860	KIAA0806 gene product	0	DOWN
205957_at	NM_005393.1	5365	plexin B3	0	DOWN
205963_s_at	NM_005147.1	9093	DnaJ (Hsp40) homolog, subfamily A, member 3	0	DOWN
205967_at	NM_003542.2	8364	histone 1, H4c	0	DOWN
205970_at	NM_005954.1	4504	metallothionein 3 (growth inhibitory factor (neurotrophic))	0	DOWN
205975_s_at	NM_024501.1	3231	homeo box D1	0	DOWN
205981_s_at	NM_001564.1	3622	inhibitor of growth family, member 1-like	0	DOWN
205986_at	NM_004920.1	9625	apoptosis-associated tyrosine kinase	0	DOWN
205988_at	NM_003874.1	8832	CD84 antigen (leukocyte antigen)	0	DOWN
206001_at	NM_000905.1	4852	neuropeptide Y	0	DOWN
206011_at	AI719655	834	caspase 1, apoptosis-related cysteine protease (interleukin 1, beta, convertase)	0	DOWN
206039_at	NM_004794.1	9363	RAB33A, member RAS oncogene family	0	DOWN
206045_s_at	NM_003787.1	8715	nucleolar protein 4	0	DOWN
206053_at	NM_014930.1	22869	KIAA0972 protein	0	DOWN
206058_at	U27699.1	6539	solute carrier family 6 (neurotransmitter transporter, betaine/GABA), member 12	0	DOWN
206061_s_at	NM_030621.1	23405	Dicer1, Dcr-1 homolog (Drosophila)	0	DOWN
206078_at	NM_007064.1	11139	serine/threonine kinase with Dbl- and pleckstrin homology domains	0	DOWN
206086_x_at	AF115265.1	3077	hemochromatosis	0	DOWN
206094_x_at	NM_001072.1	54578	UDP glycosyltransferase 1 family, polypeptide A6	0	DOWN
206097_at	NM_007105.1	5003	solute carrier family 22 (organic cation transporter), member 1-like antisense	0	DOWN
206106_at	AL022328	6300	mitogen-activated protein kinase 12	0	DOWN
206114_at	NM_004438.1	2043	EphA4	0	DOWN
206119_at	NM_001713.1	635	betaine-homocysteine methyltransferase	0	DOWN
206132_at	NM_002387.1	4163	mutated in colorectal cancers	0	DOWN
206139_at	NM_002651.1	5298	phosphatidylinositol 4-kinase, catalytic, beta polypeptide	0	DOWN
206144_at	NM_004742.1	9223	BAI1-associated protein 1	0	DOWN
206147_x_at	NM_006089.1	10389	sex comb on midleg-like 2 (Drosophila)	0	DOWN
206158_s_at	NM_003418.1	7555	zinc finger protein 9 (a cellular retroviral nucleic acid binding protein)	0	DOWN
206160_at	NM_006789.1	10930	apolipoprotein B mRNA editing enzyme, catalytic polypeptide-like 2	0	DOWN
206164_at	NM_006536.2	9635	chloride channel, calcium activated, family member 2	0	DOWN
206167_s_at	NM_001174.2	395	Rho GTPase activating protein 6	0	DOWN
206171_at	NM_000677.2	140	adenosine A3 receptor	0	DOWN
206174_s_at	NM_002721.2	5537	protein phosphatase 6, catalytic subunit	0	DOWN
206178_at	NM_000929.1	5322	phospholipase A2, group V	0	DOWN
206180_x_at	NM_023931.1	65988	hypothetical protein MGC2474	0	DOWN
206181_at	NM_003037.1	6504	signaling lymphocytic activation molecule	0	DOWN
206184_at	NM_005207.1	1399	v-crk sarcoma virus CT10 oncogene homolog (avian)-like	0	DOWN
206215_at	NM_002545.2	4978	opioid binding protein/cell adhesion molecule-like	0	DOWN
206216_at	NM_014370.1	26576	serine/threonine kinase 23	0	DOWN
206218_at	NM_002364.1	4113	melanoma antigen, family B, 2	0	DOWN
206257_at	NM_015603.1	26093	DKFZP586M1019 protein	0	DOWN
206263_at	NM_002022.1	2329	flavin containing monooxygenase 4	0	DOWN
206282_at	NM_002500.1	4760	neurogenic differentiation 1	0	DOWN
206306_at	NM_001036.1	6263	ryanodine receptor 3	0	DOWN
206308_at	AJ223333.1	1787	DNA (cytosine-5-)-methyltransferase 2	0	DOWN
206313_at	NM_002119.1	3111	major histocompatibility complex, class II, DO alpha	0	DOWN
206323_x_at	NM_002547.1	4983	oligophrenin 1	0	DOWN
206332_s_at	NM_005531.1	3428	interferon, gamma-inducible protein 16	0	DOWN
206345_s_at	NM_000446.1	5444	paraoxonase 1	0	DOWN
206408_at	NM_015564.1	26045	KIAA0416 protein	0	DOWN
206411_s_at	NM_007314.1	27	v-abl Abelson murine leukemia viral oncogene homolog 2 (arg, Abelson-related gene)	0	DOWN
206426_at	NM_005511.1	2315	melan-A	0	DOWN
206431_x_at	NM_015043.1	23061	KIAA0676 protein	0	DOWN
206438_x_at	NM_024809.1	79867	hypothetical protein FLJ12975	0	DOWN
206453_s_at	NM_016250.1	57447	NDRG family member 2	0	DOWN
206455_s_at	NM_000539.2	6010	rhodopsin (opsin 2, rod pigment) (retinitis pigmentosa 4, autosomal dominant)	0	DOWN
206465_at	NM_015162.1	23205	lipidosin	0	DOWN
206468_s_at	NM_015935.1	51603	CGI-01 protein	0	DOWN
206473_at	NM_015884.1	51360	membrane-bound transcription factor protease, site 2	0	DOWN
206488_s_at	NM_000072.1	948	CD36 antigen (collagen type I receptor, thrombospondin receptor)	0	DOWN
206493_at	NM_000419.2	3674	integrin, alpha 2b (platelet glycoprotein IIb of IIb/IIIa complex, antigen CD41B)	0	DOWN
206508_at	NM_001252.1	970	tumor necrosis factor (ligand) superfamily, member 7	0	DOWN
206510_at	AF332197.1	10736	sine oculis homeobox homolog 2 (Drosophila)	0	DOWN
206521_s_at	NM_015859.1	2957	general transcription factor IIA, 1, 19/37kDa	0	DOWN
206527_at	NM_000663.1	18	4-aminobutyrate aminotransferase	0	DOWN
206530_at	NM_014488.1	27314	RAB30, member RAS oncogene family	0	DOWN
206533_at	NM_000745.1	1138	cholinergic receptor, nicotinic, alpha polypeptide 5	0	DOWN
206534_at	NM_000833.2	2903	glutamate receptor, ionotropic, N-methyl D-aspartate 2A	0	DOWN
206559_x_at	NM_001403.1		gb:NM_001403.1 /DEF=Homo sapiens eukaryotic translation elongation factor 1 alpha 1-like 14 (EEF1A1L14), mRNA. /FEA=mRNA /GEN=EEF1A1L14 /PROD=eukaryotic translation elongation factor 1 alpha1-like 14 /DB_XREF=gi:4503472 /UG=Hs.274466 eukaryotic translation elongation factor 1 alpha 1-like 14 /FL=gb:NM_001403.1	0	DOWN
206586_at	NM_001841.1	1269	cannabinoid receptor 2 (macrophage)	0	DOWN
206603_at	NM_001042.1	6517	solute carrier family 2 (facilitated glucose transporter), member 4	0	DOWN
206608_s_at	NM_020366.1	57096	retinitis pigmentosa GTPase regulator interacting protein 1	0	DOWN
206642_at	NM_001942.1	1828	desmoglein 1	0	DOWN
206644_at	NM_000475.2	190	nuclear receptor subfamily 0, group B, member 1	0	DOWN
206645_s_at	NM_000475.2	190	nuclear receptor subfamily 0, group B, member 1	0	DOWN
206649_s_at	NM_006521.2	7030	transcription factor binding to IGHM enhancer 3	0	DOWN
206662_at	NM_002064.1	2745	glutaredoxin (thioltransferase)	0	DOWN
206669_at	NM_013445.1	2571	glutamate decarboxylase 1 (brain, 67kDa)	0	DOWN
206674_at	NM_004119.1	2322	fms-related tyrosine kinase 3	0	DOWN
206689_x_at	NM_006388.1	10524	HIV-1 Tat interactive protein, 60kDa	0	DOWN
206709_x_at	NM_005309.1	2875	glutamic-pyruvate transaminase (alanine aminotransferase)	0	DOWN
206768_at	NM_005061.1	6123	ribosomal protein L3-like	0	DOWN
206788_s_at	AF294326.1	865	core-binding factor, beta subunit	0	DOWN
206790_s_at	NM_004545.1	4707	NADH dehydrogenase (ubiquinone) 1 beta subcomplex, 1, 7kDa	0	DOWN
206792_x_at	NM_000923.1	5143	phosphodiesterase 4C, cAMP-specific (phosphodiesterase E1 dunce homolog, Drosophila)	0	DOWN
206796_at	NM_003882.1	8840	WNT1 inducible signaling pathway protein 1	0	DOWN
206839_at	NM_015370.1	25770	hypothetical protein HS747E2A	0	DOWN
206846_s_at	NM_006044.2	10013	histone deacetylase 6	0	DOWN
206860_s_at	NM_019005.1	54468	hypothetical protein FLJ20323	0	DOWN
206874_s_at	AL138761	9748	Ste20-related serine/threonine kinase	0	DOWN
206878_at	NM_001917.1	1610	D-amino-acid oxidase	0	DOWN
206883_x_at	NM_000174.1	2815	glycoprotein IX (platelet)	0	DOWN
206907_at	NM_003811.1	8744	tumor necrosis factor (ligand) superfamily, member 9	0	DOWN
206915_at	NM_002509.1	4821	NK2 transcription factor related, locus 2 (Drosophila)	0	DOWN
206917_at	NM_006572.1	10672	guanine nucleotide binding protein (G protein), alpha 13	0	DOWN
206919_at	NM_021795.1	2005	ELK4, ETS-domain protein (SRF accessory protein 1)	0	DOWN
206920_s_at	NM_001499.1	2733	GLE1 RNA export mediator-like (yeast)	0	DOWN
206937_at	NM_003126.1	6708	spectrin, alpha, erythrocytic 1 (elliptocytosis 2)	0	DOWN
206949_s_at	NM_014328.1	23623	RUN and SH3 domain containing 1	0	DOWN
206993_at	NM_015684.1	27109	ATP synthase, H+ transporting, mitochondrial F0 complex, subunit s (factor B)	0	DOWN
206994_at	NM_001899.1	1472	cystatin S	0	DOWN
207001_x_at	NM_004089.1	1831	delta sleep inducing peptide, immunoreactor	0	DOWN
207004_at	NM_000657.1	596	B-cell CLL/lymphoma 2	0	DOWN
207012_at	U79292.1	4325	matrix metalloproteinase 16 (membrane-inserted)	0	DOWN
207015_s_at	NM_003888.1	8854	aldehyde dehydrogenase 1 family, member A2	0	DOWN
207041_at	NM_006610.1	10747	mannan-binding lectin serine protease 2	0	DOWN
207052_at	NM_012206.1	26762	hepatitis A virus cellular receptor 1	0	DOWN
207071_s_at	NM_002197.1	48	aconitase 1, soluble	0	DOWN
207087_x_at	NM_020478.1	286	ankyrin 1, erythrocytic	0	DOWN
207096_at	NM_006512.1	6291	serum amyloid A4, constitutive	0	DOWN
207100_s_at	NM_016830.1	6843	vesicle-associated membrane protein 1 (synaptobrevin 1)	0	DOWN
207101_at	NM_016830.1	6843	vesicle-associated membrane protein 1 (synaptobrevin 1)	0	DOWN
207105_s_at	NM_005027.1	5296	phosphoinositide-3-kinase, regulatory subunit, polypeptide 2 (p85 beta)	0	DOWN
207110_at	NM_021012.1	3768	potassium inwardly-rectifying channel, subfamily J, member 12	0	DOWN
207111_at	NM_001974.1	2015	egf-like module containing, mucin-like, hormone receptor-like sequence 1	0	DOWN
207121_s_at	NM_002748.1	5597	mitogen-activated protein kinase 6	0	DOWN
207126_x_at	NM_000463.1	54658	UDP glycosyltransferase 1 family, polypeptide A1	0	DOWN
207157_s_at	NM_005274.1	2787	guanine nucleotide binding protein (G protein), gamma 5	0	DOWN
207184_at	NM_016615.1	6540	solute carrier family 6 (neurotransmitter transporter, GABA), member 13	0	DOWN
207187_at	NM_000215.1	3718	Janus kinase 3 (a protein tyrosine kinase, leukocyte)	0	DOWN
207196_s_at	NM_006058.1	10318	TNFAIP3 interacting protein 1	0	DOWN
207205_at	NM_001817.1	1089	carcinoembryonic antigen-related cell adhesion molecule 4	0	DOWN
207211_at	AF079564.1	9099	ubiquitin specific protease 2	0	DOWN
207243_s_at	NM_001743.1	805	calmodulin 2 (phosphorylase kinase, delta)	0	DOWN
207269_at	NM_001925.1	1669	defensin, alpha 4, corticostatin	0	DOWN
207275_s_at	NM_001995.1	2179	fatty-acid-Coenzyme A ligase, long-chain 1	0	DOWN
207278_s_at	NM_021155.1	30835	CD209 antigen	0	DOWN
207279_s_at	NM_016365.1	10529	nebulette	0	DOWN
207290_at	NM_025179.1	5362	plexin A2	0	DOWN
207298_at	NM_006632.1	10786	solute carrier family 17 (sodium phosphate), member 3	0	DOWN
207317_s_at	NM_001232.1	845	calsequestrin 2 (cardiac muscle)	0	DOWN
207330_at	NM_002864.1	5858	pregnancy-zone protein	0	DOWN
207335_x_at	NM_007100.1	521	ATP synthase, H+ transporting, mitochondrial F0 complex, subunit e	0	DOWN
207347_at	NM_000124.1	2074	excision repair cross-complementing rodent repair deficiency, complementation group 6	0	DOWN
207349_s_at	NM_022803.1	7352	uncoupling protein 3 (mitochondrial, proton carrier)	0	DOWN
207352_s_at	NM_021911.1	2561	gamma-aminobutyric acid (GABA) A receptor, beta 2	0	DOWN
207358_x_at	NM_012090.1	23499	microtubule-actin crosslinking factor 1	0	DOWN
207366_at	NM_002251.2	3787	potassium voltage-gated channel, delayed-rectifier, subfamily S, member 1	0	DOWN
207369_at	Z97632		Consensus includes gb:Z97632 /DEF=Human DNA sequence from PAC 196E23 on chromosome Xq26.1-27.2. Contains the TAT-SF1 (HIV-1 transcriptional elongation factor TAT cofactor TAT-SF1) gene, the BRS3 (Bombesin Receptor subtype-3 (Uterine Bombesin Receptor, BRS-3) gene, an unknown gene ... /FEA=mRNA_2 /DB_XREF=gi:2808417 /UG=Hs.121484 bombesin-like receptor 3 /FL=gb:L08893.1 gb:NM_001727.1	0	DOWN
207374_at	NM_020359.1	57047	phospholipid scramblase 2	0	DOWN
207379_at	NM_005711.1	10085	EGF-like repeats and discoidin I-like domains 3	0	DOWN
207386_at	NM_004820.2	9420	cytochrome P450, family 7, subfamily B, polypeptide 1	0	DOWN
207391_s_at	NM_003557.1	8394	phosphatidylinositol-4-phosphate 5-kinase, type I, alpha	0	DOWN
207408_at	NM_004803.2	9389	organic cationic transporter-like 4	0	DOWN
207423_s_at	AF029899.1	8748	a disintegrin and metalloproteinase domain 20	0	DOWN
207436_x_at	NM_014896.1	22833	KIAA0894 protein	0	DOWN
207439_s_at	NM_005660.1	7355	solute carrier family 35 (UDP-galactose transporter), member 2	0	DOWN
207482_at	NM_014477.1	27296	chromosome 20 open reading frame 10	0	DOWN
207490_at	NM_025019.1	80086	tubulin, alpha 4	0	DOWN
207505_at	NM_006259.1	5593	protein kinase, cGMP-dependent, type II	0	DOWN
207508_at	NM_001689.1	518	ATP synthase, H+ transporting, mitochondrial F0 complex, subunit c (subunit 9) isoform 3	0	DOWN
207525_s_at	NM_005716.1	10755	regulator of G-protein signalling 19 interacting protein 1	0	DOWN
207537_at	NM_002625.1	5207	6-phosphofructo-2-kinase/fructose-2,6-biphosphatase 1	0	DOWN
207542_s_at	NM_000385.2	358	aquaporin 1 (channel-forming integral protein, 28kDa)	0	DOWN
207543_s_at	NM_000917.1	5033	procollagen-proline, 2-oxoglutarate 4-dioxygenase (proline 4-hydroxylase), alpha polypeptide I	0	DOWN
207545_s_at	NM_003744.1	8650	numb homolog (Drosophila)	0	DOWN
207560_at	U62966.1	9154	solute carrier family 28 (sodium-coupled nucleoside transporter), member 1	0	DOWN
207563_s_at	U77413.1	8473	O-linked N-acetylglucosamine (GlcNAc) transferase (UDP-N-acetylglucosamine:polypeptide-N-acetylglucosaminyl transferase)	0	DOWN
207567_at	NM_003984.1	9058	solute carrier family 13 (sodium-dependent dicarboxylate transporter), member 2	0	DOWN
207571_x_at	NM_004848.1	9473	chromosome 1 open reading frame 38	0	DOWN
207572_at	NM_024716.1		gb:NM_024716.1 /DEF=Homo sapiens hypothetical protein FLJ23505 (FLJ23505), mRNA. /FEA=mRNA /GEN=FLJ23505 /PROD=hypothetical protein FLJ23505 /DB_XREF=gi:13376018 /UG=Hs.107308 hypothetical protein FLJ23505 /FL=gb:NM_024716.1	0	DOWN
207578_s_at	NM_000870.1	3360	5-hydroxytryptamine (serotonin) receptor 4	0	DOWN
207580_at	NM_002367.1	4115	melanoma antigen, family B, 4	0	DOWN
207591_s_at	NM_006015.1	8289	SWI/SNF related, matrix associated, actin dependent regulator of chromatin, subfamily f, member 1	0	DOWN
207593_at	NM_022169.1	64137	ATP-binding cassette, sub-family G (WHITE), member 4	0	DOWN
207608_x_at	NM_000761.2	1544	cytochrome P450, family 1, subfamily A, polypeptide 2	0	DOWN
207614_s_at	NM_003592.1	8454	cullin 1	0	DOWN
207618_s_at	NM_004328.1	617	BCS1-like (yeast)	0	DOWN
207633_s_at	NM_005592.1	4593	muscle, skeletal, receptor tyrosine kinase	0	DOWN
207635_s_at	NM_002238.1	3756	potassium voltage-gated channel, subfamily H (eag-related), member 1	0	DOWN
207641_at	NM_012452.1	23495	tumor necrosis factor receptor superfamily, member 13B	0	DOWN
207644_at	NM_003923.1	8928	forkhead box H1	0	DOWN
207646_s_at	AF080597.1	9085	chromodomain protein, Y chromosome, 1	0	DOWN
207667_s_at	NM_002756.1	5606	mitogen-activated protein kinase kinase 3	0	DOWN
207695_s_at	NM_001555.1	3547	immunoglobulin superfamily, member 1	0	DOWN
207739_s_at	NM_001472.1	2574	G antigen 2	0	DOWN
207752_x_at	NM_005039.1	5542	proline-rich protein BstNI subfamily 1	0	DOWN
207755_at	NM_025017.1		gb:NM_025017.1 /DEF=Homo sapiens hypothetical protein FLJ13892 (FLJ13892), mRNA. /FEA=mRNA /GEN=FLJ13892 /PROD=hypothetical protein FLJ13892 /DB_XREF=gi:13376536 /UG=Hs.287608 hypothetical protein FLJ13892 /FL=gb:NM_025017.1	0	DOWN
207760_s_at	NM_006312.1	9612	nuclear receptor co-repressor 2	0	DOWN
207767_s_at	NM_001965.1	1961	early growth response 4	0	DOWN
207769_s_at	NM_005710.1	10084	polyglutamine binding protein 1	0	DOWN
207771_at	NM_003041.1	6524	solute carrier family 5 (sodium/glucose cotransporter), member 2	0	DOWN
207783_x_at	NM_017627.1	7178	tumor protein, translationally-controlled 1	0	DOWN
207788_s_at	NM_005775.1	10174	vinexin beta (SH3-containing adaptor molecule-1)	0	DOWN
207804_s_at	NM_004108.1	2220	ficolin (collagen/fibrinogen domain containing lectin) 2 (hucolin)	0	DOWN
207821_s_at	NM_005607.1	5747	PTK2 protein tyrosine kinase 2	0	DOWN
207827_x_at	L36675.1	6622	synuclein, alpha (non A4 component of amyloid precursor)	0	DOWN
207873_x_at	NM_021115.1	23544	seizure related 6 homolog (mouse)-like	0	DOWN
207884_at	NM_000180.1	3000	guanylate cyclase 2D, membrane (retina-specific)	0	DOWN
207935_s_at	NM_002274.1	3860	keratin 13	0	DOWN
207954_at	NM_002050.1	2624	GATA binding protein 2	0	DOWN
207973_x_at	NM_020110.1	56	acrosomal vesicle protein 1	0	DOWN
207974_s_at	NM_006930.1	6500	S-phase kinase-associated protein 1A (p19A)	0	DOWN
207979_s_at	NM_004931.1	926	CD8 antigen, beta polypeptide 1 (p37)	0	DOWN
207988_s_at	NM_005731.1	10109	actin related protein 2/3 complex, subunit 2, 34kDa	0	DOWN
207992_s_at	NM_000480.1	272	adenosine monophosphate deaminase (isoform E)	0	DOWN
207999_s_at	NM_001112.1	104	adenosine deaminase, RNA-specific, B1 (RED1 homolog rat)	0	DOWN
208000_at	NM_002066.1	2765	GPI anchored molecule like protein	0	DOWN
208005_at	NM_004822.1	9423	netrin 1	0	DOWN
208009_s_at	NM_014448.1	27237	Rho guanine exchange factor (GEF) 16	0	DOWN
208025_s_at	NM_003483.2	8091	high mobility group AT-hook 2	0	DOWN
208027_s_at	NM_012465.1	7093	tolloid-like 2	0	DOWN
208039_at	NM_003048.1	6549	solute carrier family 9 (sodium/hydrogen exchanger), isoform 2	0	DOWN
208045_at	NM_005129.1		gb:NM_005129.1 /DEF=Homo sapiens surfactant protein A binding protein (SPAR), mRNA. /FEA=mRNA /GEN=SPAR /PROD=surfactant protein A binding protein /DB_XREF=gi:4827017 /UG=Hs.1071 surfactant protein A binding protein /FL=gb:L10123.1 gb:NM_005129.1	0	DOWN
208046_at	NM_003538.2	8359	histone 1, H4a	0	DOWN
208048_at	NM_015727.1	6869	tachykinin receptor 1	0	DOWN
208059_at	NM_005201.1	1237	chemokine (C-C motif) receptor 8	0	DOWN
208067_x_at	NM_007125.1	7404	ubiquitously transcribed tetratricopeptide repeat gene, Y chromosome	0	DOWN
208072_s_at	NM_003648.1	8527	diacylglycerol kinase, delta 130kDa	0	DOWN
208075_s_at	NM_006273.2	6354	chemokine (C-C motif) ligand 7	0	DOWN
208079_s_at	NM_003158.1	6790	serine/threonine kinase 6	0	DOWN
208082_x_at	NM_030757.1	7682	makorin, ring finger protein, 4	0	DOWN
208089_s_at	NM_030794.1	81550	tudor domain containing 3	0	DOWN
208092_s_at	NM_030797.1	81553	hypothetical protein DKFZp566A1524	0	DOWN
208120_x_at	NM_031221.1		gb:NM_031221.1 /DEF=Homo sapiens hypothetical protein FKSG63 (FKSG63), mRNA. /FEA=mRNA /GEN=FKSG63 /PROD=hypothetical protein FKSG63 /DB_XREF=gi:13654297 /FL=gb:NM_031221.1	0	DOWN
208132_x_at	NM_004638.1	7916	HLA-B associated transcript 2	0	DOWN
208146_s_at	NM_031311.1	54504	carboxypeptidase, vitellogenic-like	0	DOWN
208152_s_at	NM_004728.1	9188	DEAD/H (Asp-Glu-Ala-Asp/His) box polypeptide 21	0	DOWN
208155_x_at	NM_001476.1	2578	G antigen 6	0	DOWN
208173_at	NM_002176.1	3456	interferon, beta 1, fibroblast	0	DOWN
208174_x_at	NM_005089.1	8233	U2 small nuclear ribonucleoprotein auxiliary factor, small subunit 2	0	DOWN
208180_s_at	NM_003543.2	8365	histone 1, H4h	0	DOWN
208182_x_at	NM_002172.1	3448	interferon, alpha 14	0	DOWN
208183_at	NM_001059.1	6870	tachykinin receptor 3	0	DOWN
208185_x_at	NM_016415.1		Consensus includes gb:NM_016415.1 /DEF=Homo sapiens clone FLB3816 (LOC51216), mRNA. /FEA=mRNA /GEN=LOC51216 /PROD=clone FLB3816 /DB_XREF=gi:10047109 /UG=Hs.277887 clone FLB3816 /FL=gb:NM_016415.1 gb:AF113685.1	0	DOWN
208191_x_at	NM_002780.1	5672	pregnancy specific beta-1-glycoprotein 4	0	DOWN
208193_at	NM_000590.1	3578	interleukin 9	0	DOWN
208195_at	NM_003319.1	7273	titin	0	DOWN
208200_at	NM_000575.1	3552	interleukin 1, alpha	0	DOWN
208204_s_at	NM_001234.2	859	caveolin 3	0	DOWN
208208_at	NM_003802.1	8735	myosin, heavy polypeptide 13, skeletal muscle	0	DOWN
208217_at	NM_002043.1	2570	gamma-aminobutyric acid (GABA) receptor, rho 2	0	DOWN
208247_at	NM_001213.1	711	chromosome 1 open reading frame 1	0	DOWN
208267_at	NM_019841.1	56302	transient receptor potential cation channel, subfamily V, member 5	0	DOWN
208276_at	NM_016420.1		Consensus includes gb:NM_016420.1 /DEF=Homo sapiens clone FLB7343 (LOC51221), mRNA. /FEA=mRNA /GEN=LOC51221 /PROD=clone FLB7343 /DB_XREF=gi:10092636 /UG=Hs.283774 clone FLB7343 /FL=gb:NM_016420.1 gb:AF113698.1	0	DOWN
208298_at	NM_005665.1		gb:NM_005665.1 /DEF=Homo sapiens ecotropic viral integration site 5 (EVI5), mRNA. /FEA=mRNA /GEN=EVI5 /PROD=ecotropic viral integration site 5 /DB_XREF=gi:5031932 /UG=Hs.179747 ecotropic viral integration site 5 /FL=gb:AF042345.1 gb:NM_005665.1	0	DOWN
208299_at	NM_021096.1	8911	calcium channel, voltage-dependent, alpha 1I subunit	0	DOWN
208306_x_at	NM_021983.2	3126	major histocompatibility complex, class II, DR beta 4	0	DOWN
208307_at	NM_005058.1	5940	RNA binding motif protein, Y chromosome, family 1, member A1	0	DOWN
208308_s_at	NM_000175.1	2821	glucose phosphate isomerase	0	DOWN
208316_s_at	M88162.2	4952	oculocerebrorenal syndrome of Lowe	0	DOWN
208324_at	NM_006738.1	11214	A kinase (PRKA) anchor protein 13	0	DOWN
208344_x_at	NM_006900.2	3447	interferon, alpha 13	0	DOWN
208349_at	NM_007332.1	8989	ankyrin-like with transmembrane domains 1	0	DOWN
208352_x_at	NM_020479.1	286	ankyrin 1, erythrocytic	0	DOWN
208360_s_at	NM_015870.1		gb:NM_015870.1 /DEF=Homo sapiens endogenous retrovirus H D1 leader regionintegrase-derived ORF1, ORF2, and putative envelope protein (HSU88895), mRNA. /FEA=mRNA /GEN=HSU88895 /PROD=endogenous retrovirus H D1 leaderregionintegrase-derived ORF1, ORF2, and putative envelopeprotein /DB_XREF=gi:7705540 /UG=Hs.326539 endogenous retrovirus H D1 leader regionintegrase-derived ORF1, ORF2, and putative env…	0	DOWN
208363_s_at	NM_001566.1	3631	inositol polyphosphate-4-phosphatase, type I, 107kDa	0	DOWN
208371_s_at	NM_002931.2	6015	ring finger protein 1	0	DOWN
208384_s_at	NM_012216.1	11043	midline 2	0	DOWN
208410_x_at	NM_001142.2	265	amelogenin (X chromosome, amelogenesis imperfecta 1)	0	DOWN
208441_at	NM_015883.1	51049	clone 1900 unknown protein	0	DOWN
208455_at	NM_002855.2	5818	poliovirus receptor-related 1 (herpesvirus entry mediator C; nectin)	0	DOWN
208475_at	NM_018027.1	55691	hypothetical protein FLJ10210	0	DOWN
208477_at	NM_004976.1	3746	potassium voltage-gated channel, Shaw-related subfamily, member 1	0	DOWN
208485_x_at	NM_003879.1	8837	CASP8 and FADD-like apoptosis regulator	0	DOWN
208520_at	NM_013938.1	26532	olfactory receptor, family 10, subfamily H, member 3	0	DOWN
208523_x_at	NM_003525.1	8346	histone 1, H2bi	0	DOWN
208540_x_at	NM_021039.1	30013	S100 calcium binding protein A11 pseudogene	0	DOWN
208553_at	NM_005321.1	3008	histone 1, H1e	0	DOWN
208558_at	NM_013940.1	26539	olfactory receptor, family 10, subfamily H, member 1	0	DOWN
208562_s_at	NM_020297.1	10060	ATP-binding cassette, sub-family C (CFTR/MRP), member 9	0	DOWN
208568_at	NM_000529.1	4158	melanocortin 2 receptor (adrenocorticotropic hormone)	0	DOWN
208581_x_at	NM_005952.1	4501	metallothionein 1X	0	DOWN
208588_at	NM_021631.1	59347	apoptosis inhibitor	0	DOWN
208591_s_at	NM_000922.1	5140	phosphodiesterase 3B, cGMP-inhibited	0	DOWN
208593_x_at	NM_004382.1	1394	corticotropin releasing hormone receptor 1	0	DOWN
208610_s_at	AI655799	23524	serine/arginine repetitive matrix 2	0	DOWN
208616_s_at	U48297.1	8073	protein tyrosine phosphatase type IVA, member 2	0	DOWN
208624_s_at	BE966878	1981	eukaryotic translation initiation factor 4 gamma, 1	0	DOWN
208626_s_at	BC001913.1	10493	vesicle amine transport protein 1 homolog (T californica)	0	DOWN
208627_s_at	BE966374	4904	nuclease sensitive element binding protein 1	0	DOWN
208628_s_at	BC002411.1	4904	nuclease sensitive element binding protein 1	0	DOWN
208635_x_at	BF976260	4666	nascent-polypeptide-associated complex alpha polypeptide	0	DOWN
208640_at	BG292367	5879	ras-related C3 botulinum toxin substrate 1 (rho family, small GTP binding protein Rac1)	0	DOWN
208642_s_at	AA205834	7520	X-ray repair complementing defective repair in Chinese hamster cells 5 (double-strand-break rejoining; Ku autoantigen, 80kDa)	0	DOWN
208645_s_at	AF116710.1	6208	ribosomal protein S14	0	DOWN
208675_s_at	D29643.1	1650	dolichyl-diphosphooligosaccharide-protein glycosyltransferase	0	DOWN
208680_at	L19184.1	5052	peroxiredoxin 1	0	DOWN
208686_s_at	D42040.1	6046	bromodomain containing 2	0	DOWN
208690_s_at	BC000915.1	9124	PDZ and LIM domain 1 (elfin)	0	DOWN
208692_at	U14990.1	6188	ribosomal protein S3	0	DOWN
208697_s_at	BC000734.1	3646	eukaryotic translation initiation factor 3, subunit 6 48kDa	0	DOWN
208698_s_at	L14599.1	4841	non-POU domain containing, octamer-binding	0	DOWN
208705_s_at	AL080102.1	1983	eukaryotic translation initiation factor 5	0	DOWN
208715_at	BF002031	54499	putative membrane protein	0	DOWN
208718_at	Z97056		Homo sapiens, clone IMAGE:5264473, mRNA	0	DOWN
208720_s_at	AI890947	9584	RNA-binding region (RNP1, RRM) containing 2	0	DOWN
208722_s_at	BC001081.1	51433	anaphase promoting complex subunit 5	0	DOWN
208733_at	NM_002865.1	5862	RAB2, member RAS oncogene family	0	DOWN
208737_at	BC003564.1	9550	ATPase, H+ transporting, lysosomal 13kDa, V1 subunit G isoform 1	0	DOWN
208741_at	NM_005870.2	10284	sin3-associated polypeptide, 18kDa	0	DOWN
208742_s_at	U78303.1	10284	sin3-associated polypeptide, 18kDa	0	DOWN
208746_x_at	AF070655.1	10632	ATP synthase, H+ transporting, mitochondrial F0 complex, subunit g	0	DOWN
208749_x_at	AF085357.1	10211	flotillin 1	0	DOWN
208764_s_at	D13119.1	517	ATP synthase, H+ transporting, mitochondrial F0 complex, subunit c (subunit 9), isoform 2	0	DOWN
208768_x_at	D17652.1	6146	ribosomal protein L22	0	DOWN
208779_x_at	L20817.1	780	discoidin domain receptor family, member 1	0	DOWN
208782_at	BC000055.1	11167	follistatin-like 1	0	DOWN
208787_at	BC003375.1	11222	mitochondrial ribosomal protein L3	0	DOWN
208796_s_at	BC000196.1	900	cyclin G1	0	DOWN
208799_at	BC004146.1		gb:BC004146.1 /DEF=Homo sapiens, proteasome (prosome, macropain) subunit, beta type, 5, clone MGC:2175, mRNA, complete cds. /FEA=mRNA /PROD=proteasome (prosome, macropain) subunit, betatype, 5 /DB_XREF=gi:13278740 /UG=Hs.78596 proteasome (prosome, macropain) subunit, beta type, 5 /FL=gb:BC004146.1 gb:NM_002797.1 gb:D29011.1	0	DOWN
208805_at	BC002979.1	5687	proteasome (prosome, macropain) subunit, alpha type, 6	0	DOWN
208808_s_at	BC000903.1	3148	high-mobility group box 2	0	DOWN
208813_at	BC000498.1	2805	glutamic-oxaloacetic transaminase 1, soluble (aspartate aminotransferase 1)	0	DOWN
208826_x_at	U27143.1	3094	histidine triad nucleotide binding protein 1	0	DOWN
208827_at	BC000835.1	5694	proteasome (prosome, macropain) subunit, beta type, 6	0	DOWN
208834_x_at	BC001865.1	6147	ribosomal protein L23a	0	DOWN
208835_s_at	AW089673	51747	cisplatin resistance-associated overexpressed protein	0	DOWN
208836_at	U51478.1	483	ATPase, Na+/K+ transporting, beta 3 polypeptide	0	DOWN
208845_at	BC002456.1		gb:BC002456.1 /DEF=Homo sapiens, voltage-dependent anion channel 3, clone MGC:1966, mRNA, complete cds. /FEA=mRNA /PROD=voltage-dependent anion channel 3 /DB_XREF=gi:12803280 /UG=Hs.7381 voltage-dependent anion channel 3 /FL=gb:BC002456.1 gb:U90943.1 gb:AF038962.1 gb:NM_005662.1	0	DOWN
208853_s_at	L18887.1	821	calnexin	0	DOWN
208854_s_at	AA586774	8428	serine/threonine kinase 24 (STE20 homolog, yeast)	0	DOWN
208861_s_at	U72937.2	546	alpha thalassemia/mental retardation syndrome X-linked (RAD54 homolog, S. cerevisiae)	0	DOWN
208862_s_at	AW073672	1500	catenin (cadherin-associated protein), delta 1	0	DOWN
208863_s_at	M72709.1	6426	splicing factor, arginine/serine-rich 1 (splicing factor 2, alternate splicing factor)	0	DOWN
208870_x_at	BC000931.2	509	ATP synthase, H+ transporting, mitochondrial F1 complex, gamma polypeptide 1	0	DOWN
208881_x_at	BC005247.1	3422	isopentenyl-diphosphate delta isomerase	0	DOWN
208885_at	J02923.1	3936	lymphocyte cytosolic protein 1 (L-plastin)	0	DOWN
208902_s_at	BF431363		Homo sapiens clone 24649 mRNA sequence	0	DOWN
208903_at	BF431363		Homo sapiens clone 24649 mRNA sequence	0	DOWN
208905_at	BC005299.1	54205	cytochrome c, somatic	0	DOWN
208907_s_at	BC005373.1	28973	mitochondrial ribosomal protein S18B	0	DOWN
208909_at	BC000649.1	7386	ubiquinol-cytochrome c reductase, Rieske iron-sulfur polypeptide 1	0	DOWN
208929_x_at	BC004954.1	6137	ribosomal protein L13	0	DOWN
208962_s_at	BE540552	3992	fatty acid desaturase 1	0	DOWN
208982_at	AW574504	5175	platelet/endothelial cell adhesion molecule (CD31 antigen)	0	DOWN
208987_s_at	AK024505.1	22992	F-box and leucine-rich repeat protein 11	0	DOWN
209001_s_at	BC005398.1	25847	DKFZP566D193 protein	0	DOWN
209008_x_at	U76549.1	3856	keratin 8	0	DOWN
209009_at	BC001169.1	2098	esterase D/formylglutathione hydrolase	0	DOWN
209017_s_at	U02389.1	9361	protease, serine, 15	0	DOWN
209018_s_at	BF432478	65018	PTEN induced putative kinase 1	0	DOWN
209019_s_at	AF316873.1	65018	PTEN induced putative kinase 1	0	DOWN
209036_s_at	BC001917.1	4191	malate dehydrogenase 2, NAD (mitochondrial)	0	DOWN
209047_at	AL518391	358	aquaporin 1 (channel-forming integral protein, 28kDa)	0	DOWN
209048_s_at	AB032951.1	23613	protein kinase C binding protein 1	0	DOWN
209058_at	AB002282.1	8721	endothelial differentiation-related factor 1	0	DOWN
209063_x_at	BF248165		ESTs, Highly similar to polyadenylate binding protein-interacting protein 1 [Homo sapiens] [H.sapiens]	0	DOWN
209065_at	BC005230.1	7381	ubiquinol-cytochrome c reductase binding protein	0	DOWN
209066_x_at	M26700.1	7381	ubiquinol-cytochrome c reductase binding protein	0	DOWN
209075_s_at	AY009128.1	23479	nitrogen fixation cluster-like	0	DOWN
209076_s_at	BC000974.2	56270	hypothetical protein 628	0	DOWN
209078_s_at	AF276920.1	25828	thioredoxin 2	0	DOWN
209083_at	U34690.1	11151	coronin, actin binding protein, 1A	0	DOWN
209089_at	BC001267.1	5868	RAB5A, member RAS oncogene family	0	DOWN
209090_s_at	AL049597	51100	SH3-domain GRB2-like endophilin B1	0	DOWN
209100_at	BC001327.1	7866	interferon-related developmental regulator 2	0	DOWN
209102_s_at	AF019214.1	26959	HMG-box containing protein 1	0	DOWN
209104_s_at	BC000009.1	55651	nucleolar protein family A, member 2 (H/ACA small nucleolar RNPs)	0	DOWN
209107_x_at	U19179.1	8648	nuclear receptor coactivator 1	0	DOWN
209110_s_at	AL050259.1	5863	RAB2, member RAS oncogene family-like	0	DOWN
209116_x_at	M25079.1	3043	hemoglobin, beta	0	DOWN
209122_at	BC005127.1	123	adipose differentiation-related protein	0	DOWN
209142_s_at	BC002775.1	7326	ubiquitin-conjugating enzyme E2G 1 (UBC7 homolog, C. elegans)	0	DOWN
209148_at	BC001167.1	6257	retinoid X receptor, beta	0	DOWN
209164_s_at	BC002976.1	1534	cytochrome b-561	0	DOWN
209168_at	AF016004.1		Homo sapiens cDNA FLJ38338 fis, clone FCBBF3027104, highly similar to Mus musculus proteolipid M6B isoform alpha-beta-TMD-omega (M6B) mRNA.	0	DOWN
209180_at	U49245.1	5876	Rab geranylgeranyltransferase, beta subunit	0	DOWN
209184_s_at	BF700086	8660	insulin receptor substrate 2	0	DOWN
209199_s_at	N22468	4208	MADS box transcription enhancer factor 2, polypeptide C (myocyte enhancer factor 2C)	0	DOWN
209220_at	L47125.1	2719	glypican 3	0	DOWN
209223_at	BF434335	4695	NADH dehydrogenase (ubiquinone) 1 alpha subcomplex, 2, 8kDa	0	DOWN
209224_s_at	BC003674.1	4695	NADH dehydrogenase (ubiquinone) 1 alpha subcomplex, 2, 8kDa	0	DOWN
209225_x_at	AI653355	3842	karyopherin (importin) beta 2	0	DOWN
209230_s_at	AF135266.1	26471	p8 protein (candidate of metastasis 1)	0	DOWN
209233_at	U72514.1	10436	C2f protein	0	DOWN
209240_at	AF070560.1	8473	O-linked N-acetylglucosamine (GlcNAc) transferase (UDP-N-acetylglucosamine:polypeptide-N-acetylglucosaminyl transferase)	0	DOWN
209242_at	AL042588	5178	paternally expressed 3	0	DOWN
209276_s_at	AF162769.1	2745	glutaredoxin (thioltransferase)	0	DOWN
209289_at	AI700518	4781	nuclear factor I/B	0	DOWN
209296_at	AF136972.1	5495	protein phosphatase 1B (formerly 2C), magnesium-dependent, beta isoform	0	DOWN
209312_x_at	U65585.1	3123	major histocompatibility complex, class II, DR beta 1	0	DOWN
209324_s_at	BF304996	6004	regulator of G-protein signalling 16	0	DOWN
209328_x_at	BC000587.1	51491	hypothetical protein HSPC111	0	DOWN
209329_x_at	BC000587.1	192286	hypothetical protein MGC2198	0	DOWN
209335_at	AI281593	1634	decorin	0	DOWN
209344_at	BC002827.1	7171	tropomyosin 4	0	DOWN
209363_s_at	U46837.1	9412	SRB7 suppressor of RNA polymerase B homolog (yeast)	0	DOWN
209364_at	U66879.1	572	BCL2-antagonist of cell death	0	DOWN
209370_s_at	AB000462.1	6452	SH3-domain binding protein 2	0	DOWN
209390_at	AF013168.1	7248	tuberous sclerosis 1	0	DOWN
209397_at	BC000147.1	4200	malic enzyme 2, NAD(+)-dependent, mitochondrial	0	DOWN
209413_at	BC002431.1	8704	UDP-Gal:betaGlcNAc beta 1,4- galactosyltransferase, polypeptide 2	0	DOWN
209417_s_at	BC001356.1	3430	interferon-induced protein 35	0	DOWN
209420_s_at	M59916.1	6609	sphingomyelin phosphodiesterase 1, acid lysosomal (acid sphingomyelinase)	0	DOWN
209429_x_at	AF112207.1	8890	eukaryotic translation initiation factor 2B, subunit 4 delta, 67kDa	0	DOWN
209436_at	AB018305.1	10418	spondin 1, (f-spondin) extracellular matrix protein	0	DOWN
209440_at	BC001605.1	5631	phosphoribosyl pyrophosphate synthetase 1	0	DOWN
209442_x_at	AL136710.1	288	ankyrin 3, node of Ranvier (ankyrin G)	0	DOWN
209456_s_at	AB033281.1	23291	F-box and WD-40 domain protein 1B	0	DOWN
209467_s_at	BC002755.1	8569	MAP kinase-interacting serine/threonine kinase 1	0	DOWN
209478_at	U95006.1	201254	hypothetical protein MGC14480	0	DOWN
209484_s_at	AF201941.1	25936	DKFZP566O1646 protein	0	DOWN
209485_s_at	W19983	114876	oxysterol binding protein-like 1A	0	DOWN
209495_at	AF022655.1	11190	centrosomal protein 2	0	DOWN
209503_s_at	AF035309.1	5705	proteasome (prosome, macropain) 26S subunit, ATPase, 5	0	DOWN
209532_at	AF083395.1	9373	phospholipase A2-activating protein	0	DOWN
209539_at	D25304.1	9459	Rac/Cdc42 guanine nucleotide exchange factor (GEF) 6	0	DOWN
209545_s_at	AF064824.1	8767	receptor-interacting serine-threonine kinase 2	0	DOWN
209582_s_at	H23979	4345	antigen identified by monoclonal antibody MRC OX-2	0	DOWN
209594_x_at	M34421.1	5678	pregnancy specific beta-1-glycoprotein 9	0	DOWN
209596_at	AF245505.1	25878	adlican	0	DOWN
209607_x_at	U08032.1	6818	sulfotransferase family, cytosolic, 1A, phenol-preferring, member 3	0	DOWN
209608_s_at	BC000408.1	39	acetyl-Coenzyme A acetyltransferase 2 (acetoacetyl Coenzyme A thiolase)	0	DOWN
209611_s_at	AB026689.1	6509	solute carrier family 1 (glutamate/neutral amino acid transporter), member 4	0	DOWN
209621_s_at	AF002280.1	27295	alpha-actinin-2-associated LIM protein	0	DOWN
209626_s_at	AI202969	26031	oxysterol binding protein-like 3	0	DOWN
209632_at	L07590.1	5523	protein phosphatase 2 (formerly 2A), regulatory subunit B'', alpha	0	DOWN
209647_s_at	AW664421	9655	suppressor of cytokine signaling 5	0	DOWN
209667_at	BF033242		Homo sapiens full length insert cDNA clone ZM50A12	0	DOWN
209678_s_at	L18964.1	5584	protein kinase C, iota	0	DOWN
209685_s_at	M13975.1	5579	protein kinase C, beta 1	0	DOWN
209693_at	AF116574.1	23245	astrotactin 2	0	DOWN
209695_at	BC003105.1	11156	protein tyrosine phosphatase type IVA, member 3	0	DOWN
209712_at	N80922	23169	UDP-glucuronic acid/UDP-N-acetylgalactosamine dual transporter	0	DOWN
209714_s_at	AF213033.1	1033	cyclin-dependent kinase inhibitor 3 (CDK2-associated dual specificity phosphatase)	0	DOWN
209716_at	M37435.1	1435	colony stimulating factor 1 (macrophage)	0	DOWN
209737_at	AB014605.1	9863	atrophin-1 interacting protein 1	0	DOWN
209738_x_at	M31125.1	5675	pregnancy specific beta-1-glycoprotein 6	0	DOWN
209742_s_at	AF020768.1	4633	myosin, light polypeptide 2, regulatory, cardiac, slow	0	DOWN
209770_at	U90552.1	11119	butyrophilin, subfamily 3, member A1	0	DOWN
209789_at	BF939649	10391	coronin, actin binding protein, 2B	0	DOWN
209791_at	AL049569	11240	peptidyl arginine deiminase, type II	0	DOWN
209796_s_at	BC001027.1	10330	transmembrane protein 4	0	DOWN
209828_s_at	M90391.1	3603	interleukin 16 (lymphocyte chemoattractant factor)	0	DOWN
209833_at	U79115.1	8738	CASP2 and RIPK1 domain containing adaptor with death domain	0	DOWN
209835_x_at	BC004372.1	960	CD44 antigen (homing function and Indian blood group system)	0	DOWN
209841_s_at	AL442092.1	54674	leucine-rich repeat protein, neuronal 3	0	DOWN
209856_x_at	U31089.1	10152	abl-interactor 2	0	DOWN
209868_s_at	D28482.1	5937	RNA binding motif, single stranded interacting protein 1	0	DOWN
209873_s_at	AF053719.1	11187	plakophilin 3	0	DOWN
209888_s_at	M20643.1	4632	myosin, light polypeptide 1, alkali; skeletal, fast	0	DOWN
209911_x_at	BC002842.1	3017	histone 1, H2bd	0	DOWN
209916_at	BC002477.1	55526	KIAA1630 protein	0	DOWN
209927_s_at	AF261137.1	26097	DKFZP547E1010 protein	0	DOWN
209928_s_at	AF060154.1	9242	musculin (activated B-cell factor-1)	0	DOWN
209939_x_at	AF005775.1	8837	CASP8 and FADD-like apoptosis regulator	0	DOWN
209948_at	U61536.1	3779	potassium large conductance calcium-activated channel, subfamily M, beta member 1	0	DOWN
209959_at	U12767.1	8013	nuclear receptor subfamily 4, group A, member 3	0	DOWN
209961_s_at	M60718.1	3082	hepatocyte growth factor (hepapoietin A; scatter factor)	0	DOWN
209965_s_at	AB016223.1	5892	RAD51-like 3 (S. cerevisiae)	0	DOWN
209993_at	AF016535.1	5243	ATP-binding cassette, sub-family B (MDR/TAP), member 1	0	DOWN
209997_x_at	BC000453.1	5108	pericentriolar material 1	0	DOWN
210021_s_at	BC004877.1	10309	uracil-DNA glycosylase 2	0	DOWN
210040_at	AF208159.1	57468	solute carrier family 12, (potassium-chloride transporter) member 5	0	DOWN
210043_at	AF334946.1	83786	hypothetical protein FKSG44	0	DOWN
210046_s_at	U52144.1	3418	isocitrate dehydrogenase 2 (NADP+), mitochondrial	0	DOWN
210070_s_at	U62733.1	1375	carnitine palmitoyltransferase 1B (muscle)	0	DOWN
210072_at	U88321.1	6363	chemokine (C-C motif) ligand 19	0	DOWN
210083_at	AF071542.1	8482	sema domain, immunoglobulin domain (Ig), and GPI membrane anchor, (semaphorin) 7A	0	DOWN
210106_at	U43559.1	5959	retinol dehydrogenase 5 (11-cis and 9-cis)	0	DOWN
210120_s_at	BC004349.1	8498	RAN binding protein 3	0	DOWN
210125_s_at	AF044773.1	8815	barrier to autointegration factor 1	0	DOWN
210131_x_at	D49737.1	6391	succinate dehydrogenase complex, subunit C, integral membrane protein, 15kDa	0	DOWN
210147_at	U47054.1	419	ADP-ribosyltransferase 3	0	DOWN
210162_s_at	U08015.1	4772	nuclear factor of activated T-cells, cytoplasmic, calcineurin-dependent 1	0	DOWN
210172_at	D26121.1		Homo sapiens mRNA for ZFM1 protein alternatively spliced product domain A, B and G, complete cds.	0	DOWN
210187_at	BC005147.1	2280	FK506 binding protein 1A, 12kDa	0	DOWN
210191_s_at	BC002447.1	10745	putative homeodomain transcription factor 1	0	DOWN
210201_x_at	AF001383.1	274	bridging integrator 1	0	DOWN
210208_x_at	BC003133.1	7917	HLA-B associated transcript 3	0	DOWN
210211_s_at	AF028832.1	3320	heat shock 90kDa protein 1, alpha	0	DOWN
210232_at	M35543.1	998	cell division cycle 42 (GTP binding protein, 25kDa)	0	DOWN
210249_s_at	U59302.1	8648	nuclear receptor coactivator 1	0	DOWN
210272_at	M29873.1	1556	cytochrome P450, family 2, subfamily B, polypeptide 7 pseudogene	0	DOWN
210273_at	AB006757.1	5099	BH-protocadherin (brain-heart)	0	DOWN
210275_s_at	AF062347.1	7763	zinc finger protein 216	0	DOWN
210276_s_at	AF281030.1	11078	Tara-like protein	0	DOWN
210284_s_at	AF241230.1	23118	mitogen-activated protein kinase kinase kinase 7 interacting protein 2	0	DOWN
210299_s_at	AF063002.1	2273	four and a half LIM domains 1	0	DOWN
210305_at	AB042557.1	64182	similar to rat myomegalin	0	DOWN
210312_s_at	BC002640.1	90410	hypothetical protein LOC90410	0	DOWN
210347_s_at	AF080216.1	53335	B-cell CLL/lymphoma 11A (zinc finger protein)	0	DOWN
210360_s_at	AF116674.1	9788	KIAA0429 gene product	0	DOWN
210376_x_at	M25269.1	2002	ELK1, member of ETS oncogene family	0	DOWN
210381_s_at	BC000740.1	887	cholecystokinin B receptor	0	DOWN
210412_at	U11287.1	2904	glutamate receptor, ionotropic, N-methyl D-aspartate 2B	0	DOWN
210420_at	AB014602.1	9187	solute carrier family 24 (sodium/potassium/calcium exchanger), member 1	0	DOWN
210427_x_at	BC001388.1	302	annexin A2	0	DOWN
210428_s_at	AF260566.1	10434	lysophospholipase I	0	DOWN
210434_x_at	AF151056.1	10899	jumping translocation breakpoint	0	DOWN
210456_at	AF148464.1	9468	phosphate cytidylyltransferase 1, choline, beta isoform	0	DOWN
210466_s_at	BC002488.1	26135	PAI-1 mRNA-binding protein	0	DOWN
210497_x_at	BC002818.1	6757	synovial sarcoma, X breakpoint 2	0	DOWN
210510_s_at	AF145712.1	8829	neuropilin 1	0	DOWN
210524_x_at	AF078844.1	4494	metallothionein 1F (functional)	0	DOWN
210529_s_at	BC000609.1	9747	KIAA0738 gene product	0	DOWN
210532_s_at	AF116639.1	9556	chromosome 14 open reading frame 2	0	DOWN
210580_x_at	L25275.1	6818	sulfotransferase family, cytosolic, 1A, phenol-preferring, member 3	0	DOWN
210583_at	AB055760.1		ESTs, Moderately similar to CG96_HUMAN Hypothetical protein CGI-96 (BK126B4.3) [H.sapiens]	0	DOWN
210588_x_at	L32610.1	3189	heterogeneous nuclear ribonucleoprotein H3 (2H9)	0	DOWN
210613_s_at	BC000731.1	9145	synaptogyrin 1	0	DOWN
210625_s_at	U34074.1	8165	A kinase (PRKA) anchor protein 1	0	DOWN
210633_x_at	M19156.1	3858	keratin 10 (epidermolytic hyperkeratosis; keratosis palmaris et plantaris)	0	DOWN
210635_s_at	BC005253.1	27252	Kelch motif containing protein	0	DOWN
210646_x_at	BC001675.1	23521	ribosomal protein L13a	0	DOWN
210647_x_at	AF102988.1	8398	phospholipase A2, group VI (cytosolic, calcium-independent)	0	DOWN
210650_s_at	BC001304.1	27445	piccolo (presynaptic cytomatrix protein)	0	DOWN
210651_s_at	L41939.1	2048	EphB2	0	DOWN
210686_x_at	BC001407.1	8034	solute carrier family 25 (mitochondrial carrier; Graves disease autoantigen), member 16	0	DOWN
210694_s_at	AF041209.1	4281	midline 1 (Opitz/BBB syndrome)	0	DOWN
210704_at	L17328.1	9637	fasciculation and elongation protein zeta 2 (zygin II)	0	DOWN
210709_at	AF119892.1		Homo sapiens PRO2710 mRNA, complete cds	0	DOWN
210724_at	AF239764.1	84658	egf-like module-containing mucin-like receptor 3	0	DOWN
210731_s_at	AL136105	3964	lectin, galactoside-binding, soluble, 8 (galectin 8)	0	DOWN
210757_x_at	AF188298.1	1601	disabled homolog 2, mitogen-responsive phosphoprotein (Drosophila)	0	DOWN
210785_s_at	AB035482.1	9473	chromosome 1 open reading frame 38	0	DOWN
210796_x_at	D86359.1	946	sialic acid binding Ig-like lectin 6	0	DOWN
210797_s_at	AF063612.1		Homo sapiens 2'-5'oligoadenylate synthetase-related protein p30 (OASL) mRNA, alternatively spliced, complete cds	0	DOWN
210803_at	AF201385.1	10587	thioredoxin reductase 2	0	DOWN
210817_s_at	BC004130.1	10241	nuclear domain 10 protein	0	DOWN
210820_x_at	AL136647.1	10229	coenzyme Q7 homolog, ubiquinone (yeast)	0	DOWN
210821_x_at	BC002703.1	1058	centromere protein A, 17kDa	0	DOWN
210825_s_at	AF130103.1	5037	prostatic binding protein	0	DOWN
210826_x_at	AF098533.1	5884	RAD17 homolog (S. pombe)	0	DOWN
210835_s_at	AF222711.1	1488	C-terminal binding protein 2	0	DOWN
210838_s_at	L17075.1	94	activin A receptor type II-like 1	0	DOWN
210864_x_at	AF144240.1	3077	hemochromatosis	0	DOWN
210870_s_at	BC005286.1	7957	epilepsy, progressive myoclonus type 2, Lafora disease (laforin)	0	DOWN
210879_s_at	AF334812.1	26056	KIAA0857 protein	0	DOWN
210886_x_at	AB007457.1	11257	TP53 target gene 1	0	DOWN
210895_s_at	L25259.1	942	CD86 antigen (CD28 antigen ligand 2, B7-2 antigen)	0	DOWN
210912_x_at	M99422.1	2948	glutathione S-transferase M4	0	DOWN
210918_at	AF130075.1		Homo sapiens clone FLB9413 PRO2532 mRNA, complete cds	0	DOWN
210949_s_at	BC000533.1	8663	eukaryotic translation initiation factor 3, subunit 8, 110kDa	0	DOWN
210951_x_at	AF125393.1	5873	RAB27A, member RAS oncogene family	0	DOWN
210963_s_at	U94363.1	8908	glycogenin 2	0	DOWN
210967_x_at	M92301.1	782	calcium channel, voltage-dependent, beta 1 subunit	0	DOWN
210968_s_at	AF333336.1	57142	reticulon 4	0	DOWN
210975_x_at	BC000377.1	10922	FAST kinase	0	DOWN
210981_s_at	AF040751.1	2870	G protein-coupled receptor kinase 6	0	DOWN
210988_s_at	AF123538.1	58497	TcD37 homolog	0	DOWN
211010_s_at	AF031138.1	259197	natural cytotoxicity triggering receptor 3	0	DOWN
211025_x_at	BC006229.1	1329	cytochrome c oxidase subunit Vb	0	DOWN
211026_s_at	BC006230.1	11343	monoglyceride lipase	0	DOWN
211061_s_at	BC006390.1	4247	mannosyl (alpha-1,6-)-glycoprotein beta-1,2-N-acetylglucosaminyltransferase	0	DOWN
211067_s_at	BC006454.1	8522	growth arrest-specific 7	0	DOWN
211070_x_at	BC006466.1	1622	diazepam binding inhibitor (GABA receptor modulator, acyl-Coenzyme A binding protein)	0	DOWN
211072_x_at	BC006481.1	10376	tubulin, alpha, ubiquitous	0	DOWN
211074_at	AF000381.1		gb:AF000381.1 /DEF=Homo sapiens non-functional folate binding protein mRNA, complete cds. /FEA=mRNA /PROD=non-functional folate binding protein /DB_XREF=gi:2565195 /FL=gb:AF000381.1	0	DOWN
211089_s_at	Z25434.1	4752	NIMA (never in mitosis gene a)-related kinase 3	0	DOWN
211114_x_at	AB037702.1	8487	survival of motor neuron protein interacting protein 1	0	DOWN
211115_x_at	AB037703.1	8487	survival of motor neuron protein interacting protein 1	0	DOWN
211131_s_at	AF061193.1	1896	ectodermal dysplasia 1, anhidrotic	0	DOWN
211135_x_at	AF009644.1	11025	leukocyte immunoglobulin-like receptor, subfamily B (with TM and ITIM domains), member 3	0	DOWN
211136_s_at	BC004865.1	1209	cleft lip and palate associated transmembrane protein 1	0	DOWN
211142_x_at	M38056.1	3111	major histocompatibility complex, class II, DO alpha	0	DOWN
211146_at	U96291.1		gb:U96291.1 /DEF=Homo sapiens Ig kappa light chain variable region (VkII-A23) mRNA, complete cds. /FEA=mRNA /GEN=VkII-A23 /PROD=Ig kappa light chain variable region /DB_XREF=gi:2345027 /UG=Hs.113273 Homo sapiens Ig kappa light chain variable region (VkII-A23) mRNA, complete cds /FL=gb:U96291.1	0	DOWN
211147_s_at	AF065385.1	9127	purinergic receptor P2X-like 1, orphan receptor	0	DOWN
211159_s_at	AB000635.1	5528	protein phosphatase 2, regulatory subunit B (B56), delta isoform	0	DOWN
211172_x_at	AF161075.1	9465	A kinase (PRKA) anchor protein 7	0	DOWN
211184_s_at	AB006955.1	10083	Usher syndrome 1C (autosomal recessive, severe)	0	DOWN
211185_s_at	AF130099.1	84641	hypothetical protein FLJ14753	0	DOWN
211194_s_at	AB010153.1	8626	tumor protein p73-like	0	DOWN
211196_at	M19301.1	1629	dihydrolipoamide branched chain transacylase (E2 component of branched chain keto acid dehydrogenase complex; maple syrup urine disease)	0	DOWN
211207_s_at	AF129166.1	23305	fatty-acid-Coenzyme A ligase, long-chain 6	0	DOWN
211208_s_at	AB039327.2	8573	calcium/calmodulin-dependent serine protein kinase (MAGUK family)	0	DOWN
211217_s_at	AF051426.1	3784	potassium voltage-gated channel, KQT-like subfamily, member 1	0	DOWN
211222_s_at	AF040723.1	9001	huntingtin-associated protein 1 (neuroan 1)	0	DOWN
211240_x_at	AB002382.1	1500	catenin (cadherin-associated protein), delta 1	0	DOWN
211256_x_at	U90142.1	11120	butyrophilin, subfamily 2, member A1	0	DOWN
211262_at	D28513.1	5046	paired basic amino acid cleaving system 4	0	DOWN
211285_s_at	U84404.1	7337	ubiquitin protein ligase E3A (human papilloma virus E6-associated protein, Angelman syndrome)	0	DOWN
211296_x_at	AB009010.1	7316	ubiquitin C	0	DOWN
211301_at	AF120491.1	3752	potassium voltage-gated channel, Shal-related subfamily, member 3	0	DOWN
211312_s_at	AB034725.1	8840	WNT1 inducible signaling pathway protein 1	0	DOWN
211315_s_at	AB012043.1	8913	calcium channel, voltage-dependent, alpha 1G subunit	0	DOWN
211316_x_at	AF009616.1	8837	CASP8 and FADD-like apoptosis regulator	0	DOWN
211318_s_at	U85943.1	8480	RAE1 RNA export 1 homolog (S. pombe)	0	DOWN
211333_s_at	AF288573.1	356	tumor necrosis factor (ligand) superfamily, member 6	0	DOWN
211345_x_at	AF119850.1		gb:AF119850.1 /DEF=Homo sapiens PRO1608 mRNA, complete cds. /FEA=mRNA /PROD=PRO1608 /DB_XREF=gi:7770136 /UG=Hs.2186 eukaryotic translation elongation factor 1 gamma /FL=gb:AF119850.1	0	DOWN
211364_at	AF109294.1	4507	methylthioadenosine phosphorylase	0	DOWN
211378_x_at	BC001224.1	5478	peptidylprolyl isomerase A (cyclophilin A)	0	DOWN
211382_s_at	AF220152.2	10579	transforming, acidic coiled-coil containing protein 2	0	DOWN
211385_x_at	U28169.1	6799	sulfotransferase family, cytosolic, 1A, phenol-preferring, member 2	0	DOWN
211392_s_at	AF242522.1	23598	zinc finger protein 278	0	DOWN
211417_x_at	L20493.1		Human gamma-glutamyl transpeptidase mRNA, complete cds.	0	DOWN
211426_x_at	U40038.1	2776	guanine nucleotide binding protein (G protein), q polypeptide	0	DOWN
211445_x_at	AF315951.1	83955	FKSG17	0	DOWN
211451_s_at	U24056.1	3761	potassium inwardly-rectifying channel, subfamily J, member 4	0	DOWN
211456_x_at	AF333388.1		gb:AF333388.1 /DEF=Homo sapiens metallothionein 1H-like protein mRNA, complete cds. /FEA=mRNA /PROD=metallothionein 1H-like protein /DB_XREF=gi:13310411 /UG=Hs.326774 Homo sapiens metallothionein 1H-like protein mRNA, complete cds /FL=gb:AF333388.1	0	DOWN
211460_at	AF332238.1	83864	testis-specific transcript, Y-linked 9	0	DOWN
211474_s_at	BC004948.1	5269	serine (or cysteine) proteinase inhibitor, clade B (ovalbumin), member 6	0	DOWN
211475_s_at	AF116273.1	573	BCL2-associated athanogene	0	DOWN
211481_at	AF085224.1	6579	solute carrier family 21 (organic anion transporter), member 3	0	DOWN
211483_x_at	AF081924.1	816	calcium/calmodulin-dependent protein kinase (CaM kinase) II beta	0	DOWN
211487_x_at	BC004886.1	6218	ribosomal protein S17	0	DOWN
211497_x_at	AF249671.1	4824	NK3 transcription factor related, locus 1 (Drosophila)	0	DOWN
211501_s_at	BC001173.1	8662	eukaryotic translation initiation factor 3, subunit 9 eta, 116kDa	0	DOWN
211504_x_at	D87931.1	9475	Rho-associated, coiled-coil containing protein kinase 2	0	DOWN
211512_s_at	AF172450.1	11054	opioid growth factor receptor	0	DOWN
211519_s_at	AY026505.1	11004	kinesin family member 2C	0	DOWN
211528_x_at	M90685.1	3135	HLA-G histocompatibility antigen, class I, G	0	DOWN
211531_x_at	K03205.1	5542	proline-rich protein BstNI subfamily 1	0	DOWN
211536_x_at	AB009358.2	6885	mitogen-activated protein kinase kinase kinase 7	0	DOWN
211541_s_at	U52373.1	1859	dual-specificity tyrosine-(Y)-phosphorylation regulated kinase 1A	0	DOWN
211551_at	K03193.1	1956	epidermal growth factor receptor (erythroblastic leukemia viral (v-erb-b) oncogene homolog, avian)	0	DOWN
211558_s_at	U26266.1	1725	deoxyhypusine synthase	0	DOWN
211575_s_at	AF116702.1	7337	ubiquitin protein ligase E3A (human papilloma virus E6-associated protein, Angelman syndrome)	0	DOWN
211584_s_at	U58852.1	4863	nuclear protein, ataxia-telangiectasia locus	0	DOWN
211590_x_at	U11271.1	6915	thromboxane A2 receptor	0	DOWN
211593_s_at	AB047005.1	23139	microtubule associated testis specific serine/threonine protein kinase	0	DOWN
211609_x_at	U51007.1	5710	proteasome (prosome, macropain) 26S subunit, non-ATPase, 4	0	DOWN
211612_s_at	U62858.1	3597	interleukin 13 receptor, alpha 1	0	DOWN
211615_s_at	M92439.1	10128	leucine-rich PPR-motif containing	0	DOWN
211617_at	M21191.1	228	aldolase A, fructose-bisphosphate pseudogene 2	0	DOWN
211630_s_at	L42531.1	2937	glutathione synthetase	0	DOWN
211647_x_at	L14454.1		gb:L14454.1 /DEF=Human Ig rearranged mu-chain gene V-N-D-N-J-region, complete cds. /FEA=mRNA /DB_XREF=gi:398495 /FL=gb:L14454.1	0	DOWN
211658_at	L19185.1	7001	peroxiredoxin 2	0	DOWN
211671_s_at	U01351.1	2908	nuclear receptor subfamily 3, group C, member 1 (glucocorticoid receptor)	0	DOWN
211673_s_at	AF034374.1	4337	molybdenum cofactor synthesis 1	0	DOWN
211678_s_at	AF090934.1	55905	zinc finger protein 313	0	DOWN
211686_s_at	AF251062.1	84549	RNA binding protein	0	DOWN
211696_x_at	AF349114.1	3043	hemoglobin, beta	0	DOWN
211699_x_at	AF349571.1	3039	hemoglobin, alpha 1	0	DOWN
211713_x_at	BC005832.1	9768	KIAA0101 gene product	0	DOWN
211714_x_at	BC005838.1	203068	beta 5-tubulin	0	DOWN
211716_x_at	BC005851.1	396	Rho GDP dissociation inhibitor (GDI) alpha	0	DOWN
211720_x_at	BC005863.1	6175	ribosomal protein, large, P0	0	DOWN
211727_s_at	BC005895.1	1353	COX11 homolog, cytochrome c oxidase assembly protein (yeast)	0	DOWN
211729_x_at	BC005902.1	644	biliverdin reductase A	0	DOWN
211730_s_at	BC005903.1	5441	polymerase (RNA) II (DNA directed) polypeptide L, 7.6kDa	0	DOWN
211738_x_at	BC005918.1	23436	elastase 3B, pancreatic	0	DOWN
211750_x_at	BC005946.1	84790	tubulin alpha 6	0	DOWN
211752_s_at	BC005954.1	4727	NADH dehydrogenase (ubiquinone) Fe-S protein 7, 20kDa (NADH-coenzyme Q reductase)	0	DOWN
211755_s_at	BC005960.1	515	ATP synthase, H+ transporting, mitochondrial F0 complex, subunit b, isoform 1	0	DOWN
211761_s_at	BC005975.1	27101	Siah-interacting protein	0	DOWN
211765_x_at	BC005982.1	5478	peptidylprolyl isomerase A (cyclophilin A)	0	DOWN
211787_s_at	BC006210.1	1973	eukaryotic translation initiation factor 4A, isoform 1	0	DOWN
211794_at	AF198052.1	2533	FYN binding protein (FYB-120/130)	0	DOWN
211807_x_at	AF152521.1	56101	protocadherin gamma subfamily B, 5	0	DOWN
211825_s_at	AF327066.1		gb:AF327066.1 /DEF=Homo sapiens Ewings sarcoma EWS-Fli1 (type 1) oncogene mRNA, complete cds. /FEA=CDS /PROD=Ewings sarcoma EWS-Fli1 (type 1) oncogene /DB_XREF=gi:12963354 /UG=Hs.129953 Ewing sarcoma breakpoint region 1 /FL=gb:AF327066.1	0	DOWN
211846_s_at	AF110314.1	5818	poliovirus receptor-related 1 (herpesvirus entry mediator C; nectin)	0	DOWN
211856_x_at	AF222341.1	940	CD28 antigen (Tp44)	0	DOWN
211858_x_at	AF088184.1	2778	GNAS complex locus	0	DOWN
211879_x_at	AF152510.1	56112	protocadherin gamma subfamily A, 3	0	DOWN
211881_x_at	AB014341.1	28831	immunoglobulin lambda joining 3	0	DOWN
211890_x_at	AF127765.3	825	calpain 3, (p94)	0	DOWN
211892_s_at	AF297052.1	5740	prostaglandin I2 (prostacyclin) synthase	0	DOWN
211900_x_at	U66146.1	923	CD6 antigen	0	DOWN
211910_at	U87229.1		Homo sapiens death adaptor molecule RAIDD-2 mRNA, complete cds	0	DOWN
211911_x_at	L07950.1	3106	major histocompatibility complex, class I, B	0	DOWN
211916_s_at	AF009961.1	4640	myosin IA	0	DOWN
211928_at	AB002323.1	1778	dynein, cytoplasmic, heavy polypeptide 1	0	DOWN
211933_s_at	BE867771	220988	hypothetical protein LOC220988	0	DOWN
211939_x_at	X74070.1	689	basic transcription factor 3	0	DOWN
211940_x_at	BE869922	3020	H3 histone, family 3A	0	DOWN
211941_s_at	BF686267	5037	prostatic binding protein	0	DOWN
211942_x_at	BF979419		ESTs, Highly similar to S29539 ribosomal protein L13a, cytosolic - human [H.sapiens]	0	DOWN
211943_x_at	AL565449		Consensus includes gb:AL565449 /FEA=EST /DB_XREF=gi:12916836 /DB_XREF=est:AL565449 /CLONE=CS0DF005YE20 (3 prime) /UG=Hs.279860 tumor protein, translationally-controlled 1	0	DOWN
211945_s_at	BG500301	3688	integrin, beta 1 (fibronectin receptor, beta polypeptide, antigen CD29 includes MDF2, MSK12)	0	DOWN
211961_s_at	AK000826.1	7879	RAB7, member RAS oncogene family	0	DOWN
211962_s_at	X79067.1	677	zinc finger protein 36, C3H type-like 1	0	DOWN
211963_s_at	AL516350	10092	actin related protein 2/3 complex, subunit 5, 16kDa	0	DOWN
211964_at	AK025912.1	1284	collagen, type IV, alpha 2	0	DOWN
211968_s_at	NM_005348.1	3320	heat shock 90kDa protein 1, alpha	0	DOWN
211972_x_at	AI953822	6175	ribosomal protein, large, P0	0	DOWN
211976_at	AK026168.1		Homo sapiens clone 23872 mRNA sequence	0	DOWN
211979_at	AK024651.1	57720	G protein-coupled receptor 107	0	DOWN
211980_at	NM_001845.1	1282	collagen, type IV, alpha 1	0	DOWN
211982_x_at	AL546600	23214	exportin 6	0	DOWN
211996_s_at	BG256504		Homo sapiens, clone MGC:9515 IMAGE:3903371, mRNA, complete cds	0	DOWN
211997_x_at	NM_005324.1	3021	H3 histone, family 3B (H3.3B)	0	DOWN
212001_at	AB002363.1	10147	arginine/serine-rich 14 splicing factor	0	DOWN
212002_at	AL050028.1	26099	DKFZP566C0424 protein	0	DOWN
212015_x_at	AA679988	5725	polypyrimidine tract binding protein 1	0	DOWN
212021_s_at	BF001806	4288	antigen identified by monoclonal antibody Ki-67	0	DOWN
212028_at	BE466128	58517	S164 protein	0	DOWN
212038_s_at	AL515918	7416	voltage-dependent anion channel 1	0	DOWN
212039_x_at	BG339228	6122	ribosomal protein L3	0	DOWN
212040_at	AK025557.1		Homo sapiens, clone IMAGE:6057297, mRNA	0	DOWN
212044_s_at	BE737027	6157	ribosomal protein L27a	0	DOWN
212050_at	AK026913.1	147179	WIRE protein	0	DOWN
212054_x_at	AB014576.1	23061	KIAA0676 protein	0	DOWN
212067_s_at	AL573058	715	complement component 1, r subcomponent	0	DOWN
212069_s_at	AB011087.1	23121	KIAA0515 protein	0	DOWN
212071_s_at	BE968833	6711	spectrin, beta, non-erythrocytic 1	0	DOWN
212084_at	AL080223.1	113419	hypothetical protein MGC32043	0	DOWN
212095_s_at	AL096842.1	57509	transcription factor MTSG1	0	DOWN
212099_at	AI263909		Human HepG2 3' region cDNA, clone hmd1f06.	0	DOWN
212118_at	NM_006510.1	5987	ret finger protein	0	DOWN
212119_at	BF348067	23433	ras-like protein TC10	0	DOWN
212121_at	AL050022.1	26123	DKFZP564D116 protein	0	DOWN
212130_x_at	AL537707	10209	putative translation initiation factor	0	DOWN
212136_at	AW517686	493	ATPase, Ca++ transporting, plasma membrane 4	0	DOWN
212137_at	AV746402	91673	hypothetical protein MGC19556	0	DOWN
212142_at	X74794.1	4173	MCM4 minichromosome maintenance deficient 4 (S. cerevisiae)	0	DOWN
212148_at	BF967998		Homo sapiens, clone IMAGE:5288080, mRNA	0	DOWN
212157_at	J04621.1	6383	syndecan 2 (heparan sulfate proteoglycan 1, cell surface-associated, fibroglycan)	0	DOWN
212159_x_at	AB020706.1	161	adaptor-related protein complex 2, alpha 2 subunit	0	DOWN
212167_s_at	AK021419.1	6598	SWI/SNF related, matrix associated, actin dependent regulator of chromatin, subfamily b, member 1	0	DOWN
212168_at	AB018308.1	10137	RNA binding motif protein 12	0	DOWN
212171_x_at	H95344	7422	vascular endothelial growth factor	0	DOWN
212173_at	AK023758.1	204	adenylate kinase 2	0	DOWN
212178_s_at	AK022555.1	9883	POM121 membrane glycoprotein (rat)	0	DOWN
212185_x_at	NM_005953.1	4502	metallothionein 2A	0	DOWN
212188_at	AF052169.1	115207	hypothetical protein BC013764	0	DOWN
212191_x_at	AW574664	6137	ribosomal protein L13	0	DOWN
212193_s_at	BE881529	23367	likely ortholog of mouse la related protein	0	DOWN
212201_at	AB014592.1	23141	KIAA0692 protein	0	DOWN
212211_at	AI986295	26057	gene trap ankyrin repeat	0	DOWN
212226_s_at	AL576654	8613	phosphatidic acid phosphatase type 2B	0	DOWN
212227_x_at	AL516854	10209	putative translation initiation factor	0	DOWN
212228_s_at	AC004382	57017	hypothetical protein DKFZp434K046	0	DOWN
212230_at	AL576654	8613	phosphatidic acid phosphatase type 2B	0	DOWN
212237_at	AL117518.1	171023	additional sex combs like 1 (Drosophila)	0	DOWN
212241_at	AI632774	81488	glutamate receptor, ionotropic, N-methyl D-aspartate-like 1A	0	DOWN
212242_at	AL565074	7277	tubulin, alpha 1 (testis specific)	0	DOWN
212255_s_at	AB037768.1	27032	ATPase, Ca++ transporting, type 2C, member 1	0	DOWN
212263_at	AF142419.1	9444	homolog of mouse quaking QKI (KH domain RNA binding protein)	0	DOWN
212266_s_at	AW084582	6430	splicing factor, arginine/serine-rich 5	0	DOWN
212270_x_at	BG168283	6139	ribosomal protein L17	0	DOWN
212273_x_at	AI591100	2778	GNAS complex locus	0	DOWN
212275_s_at	NM_006662.1	10847	Snf2-related CBP activator protein	0	DOWN
212299_at	AL117502.1	91754	NIMA (never in mitosis gene a)- related kinase 9	0	DOWN
212302_at	D87440.1	23168	KIAA0252 protein	0	DOWN
212306_at	AB014527.1	23122	cytoplasmic linker associated protein 2	0	DOWN
212313_at	BC004344.1	91782	hypothetical protein MGC29816	0	DOWN
212318_at	NM_012470.1	23534	transportin-SR	0	DOWN
212329_at	D83782.1	22937	SREBP CLEAVAGE-ACTIVATING PROTEIN	0	DOWN
212350_at	AB029031.1	23216	TBC1 (tre-2/USP6, BUB2, cdc16) domain family, member 1	0	DOWN
212361_s_at	AK000300.1		Homo sapiens mRNA; cDNA DKFZp434E1835 (from clone DKFZp434E1835)	0	DOWN
212363_x_at	AU145192	71	actin, gamma 1	0	DOWN
212371_at	AL049397.1		Homo sapiens mRNA; cDNA DKFZp586C1019 (from clone DKFZp586C1019)	0	DOWN
212376_s_at	BE880591	57634	E1A binding protein p400	0	DOWN
212378_at	BE966876	2618	phosphoribosylglycinamide formyltransferase, phosphoribosylglycinamide synthetase, phosphoribosylaminoimidazole synthetase	0	DOWN
212381_at	AB028980.1	23358	ubiquitin specific protease 24	0	DOWN
212390_at	AB007923.1	9659	phosphodiesterase 4D interacting protein (myomegalin)	0	DOWN
212397_at	AL137751.1	5962	radixin	0	DOWN
212401_s_at	AI767436	985	cell division cycle 2-like 2	0	DOWN
212405_s_at	AL049669.1	51603	CGI-01 protein	0	DOWN
212416_at	BF058944	9522	secretory carrier membrane protein 1	0	DOWN
212422_at	D80007.1	22984	programmed cell death 11	0	DOWN
212428_at	AB002366.1	23392	KIAA0368 protein	0	DOWN
212430_at	AL109955	55544	RNA-binding region (RNP1, RRM) containing 1	0	DOWN
212431_at	D83778.1	22993	KIAA0194 protein	0	DOWN
212433_x_at	AA630314	6187	ribosomal protein S2	0	DOWN
212448_at	AB007899.1	23327	neural precursor cell expressed, developmentally down-regulated 4-like	0	DOWN
212454_x_at	AI762552	9987	heterogeneous nuclear ribonucleoprotein D-like	0	DOWN
212470_at	AB011088.1	9043	sperm associated antigen 9	0	DOWN
212501_at	AL564683	1051	CCAAT/enhancer binding protein (C/EBP), beta	0	DOWN
212503_s_at	N31807	22982	KIAA0934 protein	0	DOWN
212509_s_at	BF968134		ESTs	0	DOWN
212510_at	AA135522	23171	KIAA0089 protein	0	DOWN
212512_s_at	AA551784	78992	hypothetical protein MGC3262	0	DOWN
212520_s_at	AI684141	6597	SWI/SNF related, matrix associated, actin dependent regulator of chromatin, subfamily a, member 4	0	DOWN
212521_s_at	BE568219	5151	phosphodiesterase 8A	0	DOWN
212530_at	AL080111.1	140609	NIMA (never in mitosis gene a)-related kinase 7	0	DOWN
212546_s_at	AB020633.1	23045	KIAA0826 protein	0	DOWN
212549_at	AL080218.1		Homo sapiens mRNA; cDNA DKFZp586N1323 (from clone DKFZp586N1323)	0	DOWN
212551_at	NM_006366.1	10486	adenylyl cyclase-associated protein 2	0	DOWN
212554_at	NM_006366.1	10486	adenylyl cyclase-associated protein 2	0	DOWN
212567_s_at	AL523310	4134	microtubule-associated protein 4	0	DOWN
212573_at	AL573201	23052	KIAA0830 protein	0	DOWN
212581_x_at	BE561479	2597	glyceraldehyde-3-phosphate dehydrogenase	0	DOWN
212601_at	AB007859.2	23140	KIAA0399 protein	0	DOWN
212605_s_at	W85912		Homo sapiens clone 23872 mRNA sequence	0	DOWN
212611_at	AV728526	23220	KIAA0937 protein	0	DOWN
212629_s_at	AK023692.1	5586	protein kinase C-like 2	0	DOWN
212661_x_at	BE731738		ESTs, Highly similar to A Chain A, Cyclophilin A (E.C.5.2.1.8) Complexed With Dimethyl-Cyclosporin A [H.sapiens]	0	DOWN
212677_s_at	AB011154.1	23177	KIAA0582 protein	0	DOWN
212679_at	AK026529.1	26608	transducin (beta)-like 2	0	DOWN
212687_at	AL110164.1		Homo sapiens mRNA; cDNA DKFZp586I0324 (from clone DKFZp586I0324)	0	DOWN
212716_s_at	AW083133	27335	muscle specific gene	0	DOWN
212723_at	AK021780.1	23210	phosphatidylserine receptor	0	DOWN
212724_at	BG054844	390	ras homolog gene family, member E	0	DOWN
212725_s_at	N37081		ESTs	0	DOWN
212726_at	AB014562.1	5253	PHD finger protein 2	0	DOWN
212730_at	AK026420.1	23336	desmuslin	0	DOWN
212734_x_at	AI186735	6137	ribosomal protein L13	0	DOWN
212741_at	AA923354	4128	monoamine oxidase A	0	DOWN
212754_s_at	AI760249	23041	KIAA1040 protein	0	DOWN
212767_at	BC004409.1	92170	hypothetical protein BC004409	0	DOWN
212769_at	AI567426	7090	transducin-like enhancer of split 3 (E(sp1) homolog, Drosophila)	0	DOWN
212788_x_at	BG537190		ESTs, Highly similar to FRIL_HUMAN Ferritin light chain (Ferritin L subunit) [H.sapiens]	0	DOWN
212790_x_at	BF942308	283373	hypothetical protein FLJ34236	0	DOWN
212793_at	BF513244	23500	dishevelled associated activator of morphogenesis 2	0	DOWN
212794_s_at	AL137753.1	23325	KIAA1033 protein	0	DOWN
212796_s_at	BF195608	23102	KIAA1055 protein	0	DOWN
212800_at	AF038202.1	10228	syntaxin 6	0	DOWN
212801_at	AI861788	11113	citron (rho-interacting, serine/threonine kinase 21)	0	DOWN
212818_s_at	AF055024.1	51665	ankyrin repeat and SOCS box-containing 1	0	DOWN
212826_s_at	AI961224	293	solute carrier family 25 (mitochondrial carrier; adenine nucleotide translocator), member 6	0	DOWN
212833_at	M74089.1	91137	hypothetical protein BC017169	0	DOWN
212835_at	D63877.1	23172	KIAA0157 protein	0	DOWN
212847_at	AL036840		Homo sapiens mRNA; cDNA DKFZp564O0122 (from clone DKFZp564O0122)	0	DOWN
212850_s_at	AA584297	4038	low density lipoprotein receptor-related protein 4	0	DOWN
212898_at	AB007866.2	9675	KIAA0406 gene product	0	DOWN
212904_at	AB033011.1	57470	KIAA1185 protein	0	DOWN
212913_at	AJ245661.1	4439	mutS homolog 5 (E. coli)	0	DOWN
212925_at	AA143765	126353	hypothetical protein LOC126353	0	DOWN
212928_at	AL050331	23270	KIAA0721 protein	0	DOWN
212933_x_at	AA961748	6137	ribosomal protein L13	0	DOWN
212946_at	AK025432.1	23078	KIAA0564 protein	0	DOWN
212950_at	AB018301.1	221395	G protein-coupled receptor 116	0	DOWN
212951_at	AB018301.1	221395	G protein-coupled receptor 116	0	DOWN
212953_x_at	BE251303	811	calreticulin	0	DOWN
212955_s_at	AL037557	5438	polymerase (RNA) II (DNA directed) polypeptide I, 14.5kDa	0	DOWN
212961_x_at	L43578.1	91966	hypothetical protein LOC91966	0	DOWN
212963_at	BF968960	83941	beta-amyloid binding protein precursor	0	DOWN
212967_x_at	AW148801	4673	nucleosome assembly protein 1-like 1	0	DOWN
212988_x_at	AL515810	71	actin, gamma 1	0	DOWN
212991_at	AL137520.1	26268	F-box only protein 9	0	DOWN
212994_at	BE543527	57187	THO complex 2	0	DOWN
213018_at	AI337901	57798	ocular development-associated gene	0	DOWN
213029_at	AL110126.1		Homo sapiens mRNA; cDNA DKFZp564H1916 (from clone DKFZp564H1916)	0	DOWN
213037_x_at	AJ132258.1	6780	staufen, RNA binding protein (Drosophila)	0	DOWN
213039_at	AB011093.1	23370	Rho-specific guanine nucleotide exchange factor p114	0	DOWN
213052_at	BF246917	5576	protein kinase, cAMP-dependent, regulatory, type II, alpha	0	DOWN
213076_at	D38169.1	80271	inositol 1,4,5-trisphosphate 3-kinase C	0	DOWN
213108_at	AW131813	815	calcium/calmodulin-dependent protein kinase (CaM kinase) II alpha	0	DOWN
213109_at	N25621	23043	KIAA0551 protein	0	DOWN
213113_s_at	AI630178	29015	likely ortholog of mouse embryonic epithelial gene 1	0	DOWN
213116_at	AI191920	4752	NIMA (never in mitosis gene a)-related kinase 3	0	DOWN
213117_at	AW138594	55958	KIAA1354 protein	0	DOWN
213119_at	AW058600	91974	hypothetical protein LOC91974	0	DOWN
213124_at	AB032967.1	25888	zinc finger protein ZFP100	0	DOWN
213151_s_at	AU157515	989	CDC10 cell division cycle 10 homolog (S. cerevisiae)	0	DOWN
213157_s_at	BF115148	23302	KIAA0523 protein	0	DOWN
213158_at	AL049423.1		Homo sapiens mRNA; cDNA DKFZp586B211 (from clone DKFZp586B211)	0	DOWN
213165_at	AI041204		Homo sapiens clone CDABP0086 mRNA sequence	0	DOWN
213166_x_at	BG332462	26227	phosphoglycerate dehydrogenase	0	DOWN
213179_at	BG289914	9125	RCD1 required for cell differentiation1 homolog (S. pombe)	0	DOWN
213180_s_at	BE730204	9570	golgi SNAP receptor complex member 2	0	DOWN
213188_s_at	AL574514	131544	hypothetical protein DKFZp667G2110	0	DOWN
213196_at	AI924293	23361	KIAA0326 protein	0	DOWN
213198_at	AL117643.1	91	activin A receptor, type IB	0	DOWN
213214_x_at	AW190090	71	actin, gamma 1	0	DOWN
213228_at	AK023913.1	8622	phosphodiesterase 8B	0	DOWN
213250_at	BE966372	11007	hepatitis delta antigen-interacting protein A	0	DOWN
213252_at	AI739005		Homo sapiens cDNA: FLJ22130 fis, clone HEP19632.	0	DOWN
213263_s_at	AW025150	7786	mitogen-activated protein kinase kinase kinase 12	0	DOWN
213270_at	AL136554.1	4355	membrane protein, palmitoylated 2 (MAGUK p55 subfamily member 2)	0	DOWN
213272_s_at	AF070596.1	57146	hypothetical protein from clone 24796	0	DOWN
213273_at	BF112171	26011	DKFZP564O0423 protein	0	DOWN
213279_at	AL050217.1		Homo sapiens mRNA; cDNA DKFZp586I0523 (from clone DKFZp586I0523)	0	DOWN
213283_s_at	BG285616	6297	sal-like 2 (Drosophila)	0	DOWN
213290_at	AL531750	1292	collagen, type VI, alpha 2	0	DOWN
213291_s_at	AA160522	7337	ubiquitin protein ligase E3A (human papilloma virus E6-associated protein, Angelman syndrome)	0	DOWN
213297_at	AW131783	55651	nucleolar protein family A, member 2 (H/ACA small nucleolar RNPs)	0	DOWN
213314_at	NM_020425.1	57150	hypothetical protein DKFZp586E1923	0	DOWN
213322_at	AL031778	221443	hypothetical 9.7 kDa protein dJ34B21.3	0	DOWN
213340_s_at	AB007964.1	57212	KIAA0495	0	DOWN
213346_at	BE748563	93081	hypothetical protein BC015148	0	DOWN
213347_x_at	AW132023	6191	ribosomal protein S4, X-linked	0	DOWN
213350_at	BF680255	6205	ribosomal protein S11	0	DOWN
213366_x_at	AV711183	509	ATP synthase, H+ transporting, mitochondrial F1 complex, gamma polypeptide 1	0	DOWN
213377_x_at	AI799007	716	complement component 1, s subcomponent	0	DOWN
213379_at	AF091086.1	27235	hypothetical protein CL640	0	DOWN
213389_at	BF508616	9640	KIAA0211 gene product	0	DOWN
213406_at	AA521269	26118	SOCS box-containing WD protein SWiP-1	0	DOWN
213408_s_at	AK024034.1	84833	hypothetical protein MGC14697	0	DOWN
213409_s_at	BF593727	6009	Ras homolog enriched in brain 2	0	DOWN
213429_at	AW025579		Homo sapiens mRNA; cDNA DKFZp564B222 (from clone DKFZp564B222)	0	DOWN
213436_at	U73304	1268	cannabinoid receptor 1 (brain)	0	DOWN
213453_x_at	BF689355	2597	glyceraldehyde-3-phosphate dehydrogenase	0	DOWN
213455_at	W87466	55041	pleckstrin homology domain containing, family B (evectins) member 2	0	DOWN
213464_at	AV705938	25759	neuronal Shc adaptor homolog	0	DOWN
213465_s_at	BF718769	5510	protein phosphatase 1, regulatory subunit 7	0	DOWN
213477_x_at	AL515273	1915	eukaryotic translation elongation factor 1 alpha 1	0	DOWN
213480_at	AF052100.1	8674	vesicle-associated membrane protein 4	0	DOWN
213481_at	N92920	26097	DKFZP547E1010 protein	0	DOWN
213506_at	BE965369	2150	coagulation factor II (thrombin) receptor-like 1	0	DOWN
213507_s_at	BG249565	3837	karyopherin (importin) beta 1	0	DOWN
213531_s_at	AI040009	22930	RAB3 GTPase-ACTIVATING PROTEIN	0	DOWN
213545_x_at	BE962615	8724	sorting nexin 3	0	DOWN
213547_at	AB014567.1	23066	TBP-interacting protein	0	DOWN
213572_s_at	AI554300	1992	serine (or cysteine) proteinase inhibitor, clade B (ovalbumin), member 1	0	DOWN
213583_x_at	BE964125	94055	leukocyte receptor cluster (LRC) member 7	0	DOWN
213590_at	AA705628	9121	solute carrier family 16 (monocarboxylic acid transporters), member 5	0	DOWN
213604_at	AW451236		Homo sapiens clone 24582 mRNA sequence	0	DOWN
213610_s_at	BE326381		Homo sapiens, clone IMAGE:3354344, mRNA, partial cds	0	DOWN
213612_x_at	AI800419	25832	hypothetical protein DJ328E19.C1.1	0	DOWN
213621_s_at	AW182892	2987	guanylate kinase 1	0	DOWN
213623_at	NM_007054.1	11127	kinesin family member 3A	0	DOWN
213626_at	AL049442.1	84869	hypothetical protein FLJ14431	0	DOWN
213628_at	AA883493	23155	Mid-1-related chloride channel 1	0	DOWN
213629_x_at	BF246115	11325	RNA helicase-related protein	0	DOWN
213657_s_at	BE858194		Homo sapiens mRNA full length insert cDNA clone EUROIMAGE 26539.	0	DOWN
213664_at	AW235061	6505	solute carrier family 1 (neuronal/epithelial high affinity glutamate transporter, system Xag), member 1	0	DOWN
213684_s_at	BF671400	10611	LIM protein (similar to rat protein kinase C-binding enigma)	0	DOWN
213686_at	AI186145		Homo sapiens clone 24583 mRNA sequence	0	DOWN
213687_s_at	BE968801	6165	ribosomal protein L35a	0	DOWN
213694_at	AW027347		Homo sapiens mRNA; cDNA DKFZp566L033 (from clone DKFZp566L033)	0	DOWN
213697_at	AW291829	10114	homeodomain interacting protein kinase 3	0	DOWN
213716_s_at	BF939675	6398	secreted and transmembrane 1	0	DOWN
213726_x_at	AA515698	10383	tubulin, beta, 2	0	DOWN
213732_at	BE962186	6929	transcription factor 3 (E2A immunoglobulin enhancer binding factors E12/E47)	0	DOWN
213735_s_at	AI557312	1329	cytochrome c oxidase subunit Vb	0	DOWN
213760_s_at	H82458	27309	nucleolar cysteine-rich protein	0	DOWN
213762_x_at	AI452524	27316	RNA binding motif protein, X chromosome	0	DOWN
213767_at	U43586.1	8844	kinase suppressor of ras	0	DOWN
213768_s_at	AW950513	429	achaete-scute complex-like 1 (Drosophila)	0	DOWN
213773_x_at	AW248552	55695	Williams Beuren syndrome chromosome region 20A	0	DOWN
213788_s_at	AI701156		Homo sapiens clone 23718 mRNA sequence	0	DOWN
213800_at	X04697.1	3075	H factor 1 (complement)	0	DOWN
213803_at	BG545463	3837	karyopherin (importin) beta 1	0	DOWN
213828_x_at	AA477655	3020	H3 histone, family 3A	0	DOWN
213835_x_at	AL524262	23020	U5 snRNP-specific protein, 200-KD	0	DOWN
213849_s_at	AA974416	5521	protein phosphatase 2 (formerly 2A), regulatory subunit B (PR 52), beta isoform	0	DOWN
213850_s_at	AI984932	9169	splicing factor, arginine/serine-rich 2, interacting protein	0	DOWN
213861_s_at	N67741	25895	hepatocellularcarcinoma-associated antigen HCA557a	0	DOWN
213867_x_at	AA809056	60	actin, beta	0	DOWN
213890_x_at	AI200589	6217	ribosomal protein S16	0	DOWN
213900_at	AA524029	9413	Friedreich ataxia region gene X123	0	DOWN
213920_at	AB006631.1	23316	cut-like 2 (Drosophila)	0	DOWN
213921_at	NM_001048.1	6750	somatostatin	0	DOWN
213923_at	AW005535	5912	RAP2B, member of RAS oncogene family	0	DOWN
213925_at	AL134612		Homo sapiens clone 23798 and 23825 mRNA sequence	0	DOWN
213941_x_at	AI970731	6201	ribosomal protein S7	0	DOWN
213962_s_at	AI924382	23141	KIAA0692 protein	0	DOWN
213969_x_at	BF683426	6159	ribosomal protein L29	0	DOWN
213974_at	AB033059.1	57188	KIAA1233 protein	0	DOWN
214001_x_at	AA320764	6204	ribosomal protein S10	0	DOWN
214030_at	BE501352	131544	hypothetical protein DKFZp667G2110	0	DOWN
214035_x_at	AA308853	9284	nuclear pore complex interacting protein	0	DOWN
214039_s_at	T15777	55353	lysosomal associated protein transmembrane 4 beta	0	DOWN
214051_at	BF677486	11013	thymosin, beta, identified in neuroblastoma cells	0	DOWN
214055_x_at	AW238632	23215	HBxAg transactivated protein 2	0	DOWN
214058_at	M19720		Homo sapiens, v-myc myelocytomatosis viral oncogene homolog 1, lung carcinoma derived (avian), clone IMAGE:4824265, mRNA	0	DOWN
214065_s_at	BG251252	10518	DNA-dependent protein kinase catalytic subunit-interacting protein 2	0	DOWN
214081_at	AF070526.1	57125	tumor endothelial marker 7 precursor	0	DOWN
214082_at	AW003516	8551	inactivation escape 2	0	DOWN
214091_s_at	AW149846	2878	glutathione peroxidase 3 (plasma)	0	DOWN
214112_s_at	AA543076	91966	hypothetical protein LOC91966	0	DOWN
214114_x_at	AK023141.1	10922	FAST kinase	0	DOWN
214121_x_at	AA086229	9260	enigma (LIM domain protein)	0	DOWN
214135_at	BE551219	51208	claudin 18	0	DOWN
214152_at	AU144243	9236	cell cycle progression 8 protein	0	DOWN
214153_at	BE467941		Homo sapiens, clone IMAGE:3944293, mRNA	0	DOWN
214154_s_at	AA888057	5318	plakophilin 2	0	DOWN
214167_s_at	AA555113	6175	ribosomal protein, large, P0	0	DOWN
214170_x_at	AA669797	2271	fumarate hydratase	0	DOWN
214179_s_at	H93013	4779	nuclear factor (erythroid-derived 2)-like 1	0	DOWN
214201_x_at	AA742237	7916	HLA-B associated transcript 2	0	DOWN
214203_s_at	AA074145	5625	proline dehydrogenase (oxidase) 1	0	DOWN
214218_s_at	AV699347		Homo sapiens cDNA FLJ30298 fis, clone BRACE2003172.	0	DOWN
214232_at	AL037534	10061	ATP-binding cassette, sub-family F (GCN20), member 2	0	DOWN
214264_s_at	AI656610	90141	chromosome 14 open reading frame 143	0	DOWN
214271_x_at	AA281332	6136	ribosomal protein L12	0	DOWN
214273_x_at	AV704353	8131	Conserved gene telomeric to alpha globin cluster	0	DOWN
214280_x_at	X79536.1	3178	heterogeneous nuclear ribonucleoprotein A1	0	DOWN
214288_s_at	W86293	5689	proteasome (prosome, macropain) subunit, beta type, 1	0	DOWN
214293_at	AI539361	55752	hypothetical protein FLJ10849	0	DOWN
214301_s_at	AI857455	10570	dihydropyrimidinase-like 4	0	DOWN
214327_x_at	AI888178	7178	tumor protein, translationally-controlled 1	0	DOWN
214328_s_at	R01140	3320	heat shock 90kDa protein 1, alpha	0	DOWN
214335_at	AI669349		Homo sapiens cDNA FLJ33938 fis, clone CTONG2017998.	0	DOWN
214339_s_at	AA744529	11184	mitogen-activated protein kinase kinase kinase kinase 1	0	DOWN
214348_at	NM_001057.1	6865	tachykinin receptor 2	0	DOWN
214349_at	AV764378		Homo sapiens cDNA: FLJ23438 fis, clone HRC13275.	0	DOWN
214351_x_at	AA789278	6137	ribosomal protein L13	0	DOWN
214369_s_at	AI688812	10235	RAS guanyl releasing protein 2 (calcium and DAG-regulated)	0	DOWN
214394_x_at	AI613383	1936	eukaryotic translation elongation factor 1 delta (guanine nucleotide exchange protein)	0	DOWN
214395_x_at	AI335509	1936	eukaryotic translation elongation factor 1 delta (guanine nucleotide exchange protein)	0	DOWN
214398_s_at	AW340333	9641	inhibitor of kappa light polypeptide gene enhancer in B-cells, kinase epsilon	0	DOWN
214414_x_at	T50399	3039	hemoglobin, alpha 1	0	DOWN
214416_at	AA654415		ESTs, Moderately similar to AMYP_HUMAN Alpha-amylase, pancreatic precursor (1,4-alpha-D-glucan glucanohydrolase) (Pancreatic alpha-amylase) (PA) [H.sapiens]	0	DOWN
214421_x_at	AV652420	1559	cytochrome P450, family 2, subfamily C, polypeptide 9	0	DOWN
214432_at	NM_000703.1	478	ATPase, Na+/K+ transporting, alpha 3 polypeptide	0	DOWN
214435_x_at	NM_005402.1	5898	v-ral simian leukemia viral oncogene homolog A (ras related)	0	DOWN
214439_x_at	AF043899.1	274	bridging integrator 1	0	DOWN
214442_s_at	AF077953.1	9063	Msx-interacting-zinc finger	0	DOWN
214459_x_at	M12679.1	51353	Cw1 antigen	0	DOWN
214462_at	NM_004232.1	9306	suppressor of cytokine signaling 4	0	DOWN
214475_x_at	AF127764.1	825	calpain 3, (p94)	0	DOWN
214496_x_at	NM_012330.1	23522	monocytic leukemia zinc finger protein-related factor	0	DOWN
214505_s_at	AF220153.1	2273	four and a half LIM domains 1	0	DOWN
214515_at	NM_003553.1	8387	olfactory receptor, family 1, subfamily E, member 1	0	DOWN
214518_at	NM_005390.1	5161	pyruvate dehydrogenase (lipoamide) alpha 2	0	DOWN
214548_x_at	AF064092.1	2778	GNAS complex locus	0	DOWN
214564_s_at	AF152524.1	5098	protocadherin gamma subfamily C, 3	0	DOWN
214569_at	NM_002169.1	3442	interferon, alpha 5	0	DOWN
214579_at	NM_020448.1	57185	hypothetical protein dJ462O23.2	0	DOWN
214600_at	AW771935	7003	TEA domain family member 1 (SV40 transcriptional enhancer factor)	0	DOWN
214624_at	AA548647	11045	uroplakin 1A	0	DOWN
214643_x_at	BG034080	274	bridging integrator 1	0	DOWN
214659_x_at	AC007956	56252	ZAP3 protein	0	DOWN
214662_at	D26488.1	23160	KIAA0007 protein	0	DOWN
214676_x_at	AF113616	57876	mucin 3B	0	DOWN
214687_x_at	AK026577.1	226	aldolase A, fructose-bisphosphate	0	DOWN
214707_x_at	AB002326.2	7840	Alstrom syndrome 1	0	DOWN
214709_s_at	Z22551.1	3895	kinectin 1 (kinesin receptor)	0	DOWN
214720_x_at	BF981643	151011	hypothetical protein FLJ11619	0	DOWN
214729_at	AA400421	221830	TWIST neighbor	0	DOWN
214734_at	AB014524.1	23086	SLAC2-B	0	DOWN
214737_x_at	AV725195	3183	heterogeneous nuclear ribonucleoprotein C (C1/C2)	0	DOWN
214745_at	AW665865	23007	KIAA1069 protein	0	DOWN
214749_s_at	AK000818.1	54470	hypothetical protein FLJ20811	0	DOWN
214765_s_at	AK024677.1	27163	N-acylsphingosine amidohydrolase (acid ceramidase)-like	0	DOWN
214767_s_at	AL551046	126393	hypothetical protein FLJ32389	0	DOWN
214771_x_at	AK025604.1	23164	KIAA0864 protein	0	DOWN
214784_x_at	BE966299	23214	exportin 6	0	DOWN
214813_at	W90796	7626	zinc finger protein 75 (D8C6)	0	DOWN
214838_at	AL035297.1		H.sapiens gene from PAC 747L4.	0	DOWN
214846_s_at	AB037751.1	57538	likely ortholog of mouse myocytic induction/differentiation originator	0	DOWN
214849_at	AW500220	222658	hypothetical protein MGC14254	0	DOWN
214853_s_at	AI091079	6464	SHC (Src homology 2 domain containing) transforming protein 1	0	DOWN
214866_at	X74039.1	5329	plasminogen activator, urokinase receptor	0	DOWN
214867_at	AL080182.1		Homo sapiens mRNA; cDNA DKFZp434O151 (from clone DKFZp434O151)	0	DOWN
214869_x_at	AK021533.1	26130	DKFZP434C212 protein	0	DOWN
214875_x_at	AW001847	334	amyloid beta (A4) precursor-like protein 2	0	DOWN
214902_x_at	AL080232.1		Homo sapiens mRNA; cDNA DKFZp586A061 (from clone DKFZp586A061)	0	DOWN
214911_s_at	S78771.1	6046	bromodomain containing 2	0	DOWN
214915_at	AK021842.1		Homo sapiens cDNA FLJ11780 fis, clone HEMBA1005931, weakly similar to ZINC FINGER PROTEIN 83.	0	DOWN
214916_x_at	BG340548	3507	immunoglobulin heavy constant mu	0	DOWN
214929_s_at	AL137384.1	84162	hypothetical protein KIAA1109	0	DOWN
214938_x_at	AF283771.2	3146	high-mobility group box 1	0	DOWN
214955_at	AI912086	164656	type II transmembrane serine protease 6	0	DOWN
214972_at	AU144791		Homo sapiens cDNA FLJ10126 fis, clone HEMBA1002971.	0	DOWN
214984_at	AC003007	81893	LAT1-3TM protein	0	DOWN
214987_at	AL049449.1		Homo sapiens mRNA; cDNA DKFZp586B1722 (from clone DKFZp586B1722)	0	DOWN
215001_s_at	AL161952.1	2752	glutamate-ammonia ligase (glutamine synthase)	0	DOWN
215015_at	AA319460	92558	hypothetical protein LOC92558	0	DOWN
215026_x_at	U81961	1999	E74-like factor 3 (ets domain transcription factor, epithelial-specific )	0	DOWN
215027_at	U79275.1	27105	hypothetical protein HSU79275	0	DOWN
215078_at	AL050388.1	6648	superoxide dismutase 2, mitochondrial	0	DOWN
215097_at	BG420053	832	capping protein (actin filament) muscle Z-line, beta	0	DOWN
215100_at	AL022724	84830	hypothetical protein MGC12335	0	DOWN
215109_at	R02172		ESTs, Moderately similar to hypothetical protein FLJ20234 [Homo sapiens] [H.sapiens]	0	DOWN
215111_s_at	AK027071.1	8848	transforming growth factor beta-stimulated protein TSC-22	0	DOWN
215115_x_at	AI613045	4916	neurotrophic tyrosine kinase, receptor, type 3	0	DOWN
215117_at	AW058148	5897	recombination activating gene 2	0	DOWN
215126_at	AL109716.2		Homo sapiens mRNA full length insert cDNA clone EUROIMAGE 208948.	0	DOWN
215162_at	AB020691.1	23000	KIAA0884 protein	0	DOWN
215165_x_at	AL080099.1	7372	uridine monophosphate synthetase (orotate phosphoribosyl transferase and orotidine-5'-decarboxylase)	0	DOWN
215167_at	BE567032	9282	cofactor required for Sp1 transcriptional activation, subunit 2, 150kDa	0	DOWN
215208_x_at	AK021571.1		Homo sapiens cDNA FLJ11509 fis, clone HEMBA1002166.	0	DOWN
215228_at	AA166895	4808	nescient helix loop helix 2	0	DOWN
215244_at	AI479306		ESTs	0	DOWN
215245_x_at	AA830884	2332	fragile X mental retardation 1	0	DOWN
215261_at	AF052091.1		Homo sapiens clone 23578 mRNA sequence	0	DOWN
215333_x_at	X08020.1	2944	glutathione S-transferase M1	0	DOWN
215348_at	L05500.1	107	adenylate cyclase 1 (brain)	0	DOWN
215366_at	AL353943.1	23161	sorting nexin 13	0	DOWN
215373_x_at	AK022213.1	80047	hypothetical protein FLJ12151	0	DOWN
215375_x_at	AK023938.1		ESTs, Moderately similar to hypothetical protein FLJ20489 [Homo sapiens] [H.sapiens]	0	DOWN
215380_s_at	AK021779.1		Homo sapiens, clone IMAGE:5225154, mRNA, partial cds	0	DOWN
215382_x_at	AF206666.1	7176	tryptase, alpha	0	DOWN
215419_at	AB029009.1	23217	KIAA1086 protein	0	DOWN
215434_x_at	AV684285	55672	hypothetical protein FLJ20719	0	DOWN
215439_x_at	AU146391		Homo sapiens cDNA FLJ11924 fis, clone HEMBB1000343.	0	DOWN
215452_x_at	AL031133		ESTs, Highly similar to JC4760 SMT3 protein - human [H.sapiens]	0	DOWN
215456_at	AF070625.1		Homo sapiens clone 24734 mRNA sequence	0	DOWN
215463_at	BF062364	26648	olfactory receptor, family 7, subfamily E, member 24 pseudogene	0	DOWN
215475_at	AK022094.1		Homo sapiens cDNA FLJ12032 fis, clone HEMBB1001880.	0	DOWN
215485_s_at	AA284705	3383	intercellular adhesion molecule 1 (CD54), human rhinovirus receptor	0	DOWN
215489_x_at	AI871287	9454	homer homolog 3 (Drosophila)	0	DOWN
215493_x_at	AL121936	11120	butyrophilin, subfamily 2, member A1	0	DOWN
215495_s_at	AL117523.1	23034	KIAA1053 protein	0	DOWN
215520_at	AL049925.1	26108	pygopus 1	0	DOWN
215527_at	AL049544	202559	hypothetical protein MGC26664	0	DOWN
215549_x_at	AC005587		Homo sapiens, clone MGC:41943 IMAGE:5296763, mRNA, complete cds	0	DOWN
215582_x_at	AK022303.1		Consensus includes gb:AK022303.1 /DEF=Homo sapiens cDNA FLJ12241 fis, clone MAMMA1001274. /FEA=mRNA /DB_XREF=gi:10433670 /UG=Hs.287503 Homo sapiens cDNA FLJ12241 fis, clone MAMMA1001274	0	DOWN
215598_at	AK027161.1		Homo sapiens cDNA: FLJ23508 fis, clone LNG03158.	0	DOWN
215600_x_at	AK022174.1		Homo sapiens cDNA FLJ12112 fis, clone MAMMA1000043.	0	DOWN
215612_at	AU147983		Consensus includes gb:AU147983 /FEA=EST /DB_XREF=gi:11009504 /DB_XREF=est:AU147983 /CLONE=MAMMA1002308 /UG=Hs.296716 Homo sapiens cDNA FLJ12349 fis, clone MAMMA1002308	0	DOWN
215613_at	AU145357		Homo sapiens cDNA FLJ12134 fis, clone MAMMA1000287.	0	DOWN
215638_at	U88358.1		Homo sapiens clone R1 ErbB-3 R1 (c-erbB-3) mRNA, partial cds	0	DOWN
215687_x_at	AA393484	23236	phospholipase C, beta 1 (phosphoinositide-specific)	0	DOWN
215692_s_at	BE645386	744	chromosome 11 open reading frame 8	0	DOWN
215696_s_at	BC001404.1	9919	KIAA0310 gene product	0	DOWN
215706_x_at	BC002323.1	7791	zyxin	0	DOWN
215709_at	AL121975	5558	primase, polypeptide 2A, 58kDa	0	DOWN
215732_s_at	AK023924.1	113878	deltex homolog 2 (Drosophila)	0	DOWN
215737_x_at	X90824.1	7392	upstream transcription factor 2, c-fos interacting	0	DOWN
215764_x_at	AA877641	161	adaptor-related protein complex 2, alpha 2 subunit	0	DOWN
215772_x_at	AL050226.1	8801	succinate-CoA ligase, GDP-forming, beta subunit	0	DOWN
215800_at	AL137592.1	53905	dual oxidase 1	0	DOWN
215808_at	AK026045.1		Homo sapiens cDNA: FLJ22392 fis, clone HRC07868.	0	DOWN
215810_x_at	AL049215.1	7943	Dystonia musculorum of mouse, human homolog of	0	DOWN
215811_at	AF238870.1		Homo sapiens clone GLSH-3 similar to gliadin mRNA sequence	0	DOWN
215819_s_at	N53959	6006	Rhesus blood group, CcEe antigens	0	DOWN
215850_s_at	AK022209.1	4698	NADH dehydrogenase (ubiquinone) 1 alpha subcomplex, 5, 13kDa	0	DOWN
215868_x_at	AK026238.1		Homo sapiens cDNA: FLJ22585 fis, clone HSI02678.	0	DOWN
215880_at	AI364950	4669	N-acetylglucosaminidase, alpha- (Sanfilippo disease IIIB)	0	DOWN
215888_at	AK026889.1		Homo sapiens cDNA: FLJ23236 fis, clone COL00725.	0	DOWN
215903_s_at	BE786598	23139	microtubule associated testis specific serine/threonine protein kinase	0	DOWN
215909_x_at	AL157418.1	50488	misshapen/NIK-related kinase	0	DOWN
215914_at	AK000864.1		Homo sapiens cDNA FLJ10002 fis, clone HEMBA1000046.	0	DOWN
215916_at	AL157418.1	50488	misshapen/NIK-related kinase	0	DOWN
215948_x_at	AI522311	9205	zinc finger protein 237	0	DOWN
215952_s_at	AF090094.1		Homo sapiens, clone IMAGE:5265016, mRNA	0	DOWN
215963_x_at	Z98200		ESTs, Weakly similar to S34195 ribosomal protein L3, cytosolic - human [H.sapiens]	0	DOWN
215964_at	U80766.1		Human EST clone 22453 mariner transposon Hsmar1 sequence	0	DOWN
215978_x_at	AK021514.1		Consensus includes gb:AK021514.1 /DEF=Homo sapiens cDNA FLJ11452 fis, clone HEMBA1001435. /FEA=mRNA /DB_XREF=gi:10432710 /UG=Hs.148598 Homo sapiens cDNA FLJ11452 fis, clone HEMBA1001435	0	DOWN
215987_at	AF070570.1		Homo sapiens clone 24473 mRNA sequence	0	DOWN
215994_x_at	AK001196.1	23061	KIAA0676 protein	0	DOWN
216011_at	U92027.1		Homo sapiens, clone IMAGE:4776814, mRNA	0	DOWN
216012_at	U43604.1		Human unidentified mRNA, partial sequence.	0	DOWN
216025_x_at	M21940.1	1559	cytochrome P450, family 2, subfamily C, polypeptide 9	0	DOWN
216035_x_at	AV721430	6934	transcription factor 7-like 2 (T-cell specific, HMG-box)	0	DOWN
216038_x_at	BE965715	10627	myosin, light polypeptide, regulatory, non-sarcomeric (20kD)	0	DOWN
216043_x_at	AK024135.1		Homo sapiens cDNA FLJ14073 fis, clone HEMBB1001812.	0	DOWN
216047_x_at	AL050253.1	23544	seizure related 6 homolog (mouse)-like	0	DOWN
216049_at	AK023621.1	22836	Rho-related BTB domain containing 3	0	DOWN
216077_s_at	AW445040	26013	l(3)mbt-like (Drosophila)	0	DOWN
216081_at	AK027151.1	3910	laminin, alpha 4	0	DOWN
216083_s_at	AK022450.1	10825	sialidase 3 (membrane sialidase)	0	DOWN
216091_s_at	AF101784.1	8945	beta-transducin repeat containing	0	DOWN
216092_s_at	AL365347.1	23428	solute carrier family 7 (cationic amino acid transporter, y+ system), member 8	0	DOWN
216095_x_at	AF057354.1	8776	myotubularin related protein 1	0	DOWN
216101_at	AL049242.1		Homo sapiens mRNA; cDNA DKFZp564B083 (from clone DKFZp564B083)	0	DOWN
216119_s_at	AL109804	25876	chromosome 20 open reading frame 28	0	DOWN
216126_at	AK022418.1		Homo sapiens cDNA FLJ12356 fis, clone MAMMA1002339.	0	DOWN
216152_at	AK021633.1		Consensus includes gb:AK021633.1 /DEF=Homo sapiens cDNA FLJ11571 fis, clone HEMBA1003328. /FEA=mRNA /DB_XREF=gi:10432853 /UG=Hs.306608 Homo sapiens cDNA FLJ11571 fis, clone HEMBA1003328	0	DOWN
216187_x_at	AF222691.1		Homo sapiens Alu repeat (LNX1) mRNA sequence	0	DOWN
216203_at	U15555.1	9517	serine palmitoyltransferase, long chain base subunit 2	0	DOWN
216215_s_at	AL049748	23543	RNA binding motif protein 9	0	DOWN
216220_s_at	X68485.1	134	adenosine A1 receptor	0	DOWN
216225_at	R37427		Homo sapiens clone IMAGE 25997	0	DOWN
216229_x_at	X81001.1	80867	HCGII-7 protein	0	DOWN
216231_s_at	AW188940	567	beta-2-microglobulin	0	DOWN
216248_s_at	S77154.1	4929	nuclear receptor subfamily 4, group A, member 2	0	DOWN
216265_x_at	AI292276	4625	myosin, heavy polypeptide 7, cardiac muscle, beta	0	DOWN
216268_s_at	U77914.1	182	jagged 1 (Alagille syndrome)	0	DOWN
216282_x_at	AJ224143.1	5432	polymerase (RNA) II (DNA directed) polypeptide C, 33kDa	0	DOWN
216283_s_at	X64116	5817	poliovirus receptor	0	DOWN
216291_at	AK021474.1		Consensus includes gb:AK021474.1 /DEF=Homo sapiens cDNA FLJ11412 fis, clone HEMBA1000876. /FEA=mRNA /DB_XREF=gi:10432666 /UG=Hs.289094 Homo sapiens cDNA FLJ11412 fis, clone HEMBA1000876	0	DOWN
216294_s_at	AL137254.1	84162	hypothetical protein KIAA1109	0	DOWN
216301_at	AW405975		Consensus includes gb:AW405975 /FEA=EST /DB_XREF=gi:6925032 /DB_XREF=est:UI-HF-BL0-acv-a-05-0-UI.r1 /CLONE=IMAGE:3060368 /UG=Hs.247721 Homo sapiens clone mcg53-54 immunoglobulin lambda light chain variable region 4a mRNA, partial cds	0	DOWN
216308_x_at	AK026752.1	9380	glyoxylate reductase/hydroxypyruvate reductase	0	DOWN
216336_x_at	AL031602		Consensus includes gb:AL031602 /DEF=Human DNA sequence from clone RP5-1174N9 on chromosome 1p34.1-35.3. Contains the gene for a novel protein with IBR domain, a (pseudo?) gene for a novel protein similar to MT1E (metallothionein 1E (functional)), ESTs, STSs, GSSs and two putative Cp... /FEA=mRNA_1 /DB_XREF=gi:6729581 /UG=Hs.283842 Human DNA sequence from clone RP5-1174N9 on chromosome 1p34.1-35.3…	0	DOWN
216340_s_at	U22044.1	1550	cytochrome P450, family 2, subfamily A, polypeptide 7 pseudogene 1	0	DOWN
216342_x_at	AL121916		Consensus includes gb:AL121916 /DEF=Human DNA sequence from clone RP1-189G13 on chromosome 20. Contains an RPL7A (60S ribosomal protein L7A) (SURF3) pseudogene, part of an RPS4 (40S ribosomal protein S4) pseudogene, ESTs, STSs and GSSs /FEA=CDS_2 /DB_XREF=gi:7406639 /UG=Hs.283838 Human DNA sequence from clone RP1-189G13 on chromosome 20. Contains an RPL7A (60S ribosomal protein L7A) (SURF3) pseud…	0	DOWN
216358_at	AL137010		Consensus includes gb:AL137010 /DEF=Human DNA sequence from clone RP3-526L9 on chromosome 6. Contains a SMARCE1 (SWISNF related, matrix associated, actin dependent regulator of chromatin, subfamily e, member 1) pseudogene, ESTs and GSSs /FEA=CDS /DB_XREF=gi:8649454 /UG=Hs.283863 Human DNA sequence from clone RP3-526L9 on chromosome 6. Contains a SMARCE1 (SWISNF related, matrix associated, actin d…	0	DOWN
216368_s_at	U02520.1	1285	collagen, type IV, alpha 3 (Goodpasture antigen)	0	DOWN
216377_x_at	X07247		Consensus includes gb:X07247 /DEF=Human placental alkaline phosphatase-like gene 5 region /FEA=CDS /DB_XREF=gi:35509 /UG=Hs.284255 alkaline phosphatase, placental (Regan isozyme)	0	DOWN
216384_x_at	AF257099		Consensus includes gb:AF257099 /DEF=Homo sapiens prothymosin alpha (PTMA) gene, complete cds /FEA=CDS /DB_XREF=gi:8037944 /UG=Hs.283947 Homo sapiens prothymosin alpha (PTMA) gene, complete cds	0	DOWN
216388_s_at	U33448	1241	leukotriene B4 receptor	0	DOWN
216393_at	AL049938.1	26148	DKFZP564P1916 protein	0	DOWN
216396_s_at	AF131850.1	9538	etoposide-induced mRNA	0	DOWN
216398_at	U05255.1	2994	glycophorin B (includes Ss blood group)	0	DOWN
216405_at	M14087.1		Consensus includes gb:M14087.1 /DEF=Human HL14 gene encoding beta-galactoside-binding lectin, 3 end, clone 2. /FEA=mRNA /DB_XREF=gi:187113 /UG=Hs.287389 Human HL14 gene encoding beta-galactoside-binding lectin, 3 end, clone 2	0	DOWN
216407_at	U25801.1	10883	Tax1 (human T-cell leukemia virus type I) binding protein 1	0	DOWN
216416_at	AK027254.1		Homo sapiens cDNA: FLJ23601 fis, clone LNG15501.	0	DOWN
216431_at	AK025363.1		Homo sapiens cDNA: FLJ21710 fis, clone COL10087.	0	DOWN
216464_x_at	AF118265	11251	G protein-coupled receptor 44	0	DOWN
216471_x_at	X79200.1		Consensus includes gb:X79200.1 /DEF=Homo spaiens mRNA for SYT-SSX protein. /FEA=mRNA /PROD=SYT-SSX protein /DB_XREF=gi:531107 /UG=Hs.289105 synovial sarcoma, X breakpoint 2	0	DOWN
216474_x_at	AF206667.1	7176	tryptase, alpha	0	DOWN
216489_at	AB046836.1	80036	transient receptor potential cation channel, subfamily M, member 3	0	DOWN
216490_x_at	AL133267		Consensus includes gb:AL133267 /DEF=Human DNA sequence from clone RP3-408B20 on chromosome 6 Contains ESTs, STSs and GSSs. Contains a gene and two pseudogenes for novel 7 transmembrane receptors (olfactory family) and a gene for a novel protein similar to 60S acidic ribosomal protei... /FEA=CDS_2 /DB_XREF=gi:10185396 /UG=Hs.302087 Human DNA sequence from clone RP3-408B20 on chromosome 6 Contains …	0	DOWN
216492_at	AK024467.1	90011	hypothetical gene FLJ00060	0	DOWN
216495_x_at	AF043584.1	3535	immunoglobulin lambda locus	0	DOWN
216502_at	AL096734.1	81875	hypothetical protein FLJ12671	0	DOWN
216505_x_at	AL118502		Consensus includes gb:AL118502 /DEF=Human DNA sequence from clone RP11-371L19 on chromosome 20 Contains a novel gene, a gene similar to the gene for ribosomal protein S10, ESTs, STSs, GSSs and CpG islands /FEA=mRNA_3 /DB_XREF=gi:8894621 /UG=Hs.284299 Human DNA sequence from clone RP11-371L19 on chromosome 20 Contains a novel gene, a gene similar to the gene for ribosomal protein S10, ESTs, STSs, …	0	DOWN
216520_s_at	AF072098	7178	tumor protein, translationally-controlled 1	0	DOWN
216525_x_at	D38437.1	5381	postmeiotic segregation increased 2-like 3	0	DOWN
216538_at	AL049351.1		Homo sapiens mRNA; cDNA DKFZp566C093 (from clone DKFZp566C093)	0	DOWN
216540_at	X61072.1	6955	T cell receptor alpha locus	0	DOWN
216547_at	AL353681		Consensus includes gb:AL353681 /DEF=Human DNA sequence from clone RP1-158P9 on chromosome 1. Contains a putative novel gene, a laminin receptor 1 (67kD, ribosomal protein SA) (LAMR1) pseudogene, ESTs, STSs and GSSs /FEA=CDS /DB_XREF=gi:9801361 /UG=Hs.302094 Human DNA sequence from clone RP1-158P9 on chromosome 1. Contains a putative novel gene, a laminin receptor 1 (67kD, ribosomal protein SA) (L…	0	DOWN
216557_x_at	U92706		Consensus includes gb:U92706 /DEF=Human rearranged immunoglobulin heavy chain (A1VH3) gene, partial cds /FEA=CDS /DB_XREF=gi:2155271 /UG=Hs.249245 Homo sapiens mRNA for single-chain antibody, complete cds	0	DOWN
216566_at	D84140.1	28831	immunoglobulin lambda joining 3	0	DOWN
216569_at	U72237		Consensus includes gb:U72237 /DEF=Homo sapiens fatty acid-binding protein (FABP3-ps) pseudogene, complete cds /FEA=CDS /DB_XREF=gi:1778305 /UG=Hs.247985 fatty acid binding protein 3, pseudogene 2	0	DOWN
216600_x_at	AK026411.1	229	aldolase B, fructose-bisphosphate	0	DOWN
216645_at	AL117663.1		Homo sapiens mRNA; cDNA DKFZp586L1824 (from clone DKFZp586L1824)	0	DOWN
216647_at	AL117663.1		Homo sapiens mRNA; cDNA DKFZp586L1824 (from clone DKFZp586L1824)	0	DOWN
216661_x_at	M15331.1	1559	cytochrome P450, family 2, subfamily C, polypeptide 9	0	DOWN
216678_at	AK000773.1		Homo sapiens cDNA FLJ20766 fis, clone COL07978.	0	DOWN
216680_s_at	BC004264.1	2050	EphB4	0	DOWN
216689_x_at	U62794.1	392	Rho GTPase activating protein 1	0	DOWN
216706_x_at	M21388.1		Consensus includes gb:M21388.1 /DEF=Human unproductively rearranged Ig mu-chain mRNA V-region (VD), 5 end, clone mu-3A1A. /FEA=mRNA /GEN=IGHM /DB_XREF=gi:185160 /UG=Hs.123017 Human unproductively rearranged Ig mu-chain mRNA V-region (VD), 5 end, clone mu-3A1A	0	DOWN
216723_at	AL390157.1		Homo sapiens mRNA; cDNA DKFZp434D179 (from clone DKFZp434D179)	0	DOWN
[truncated: 11,272 more rows]

## Sheet: ALL
Table S1b: Davicioni et al. (2006) differentially expressed genes considering the total number of primary tumors samples (121 experiments).
Probe set	Gene	Accession	EntrezGene	FDR	Expression
222172_at	neuronal PAS domain protein 3	AL079281.1	64067	0	DOWN
200024_at	ribosomal protein S5	NM_001009.1	6193	0	DOWN
213175_s_at	small nuclear ribonucleoprotein polypeptides B and B1	AL049650	6628	0	DOWN
216865_at	collagen, type XIV, alpha 1 (undulin)	M64108.1	7373	0	DOWN
220635_at	chromosome 6 open reading frame 17	NM_014069.1	29112	0	DOWN
203902_at	hephaestin	AU148222	9843	0	DOWN
204525_at	KIAA0783 gene product	NM_014660.1	9678	0	DOWN
208720_s_at	RNA-binding region (RNP1, RRM) containing 2	AI890947	9584	0	DOWN
210510_s_at	neuropilin 1	AF145712.1	8829	0	DOWN
213198_at	activin A receptor, type IB	AL117643.1	91	0	DOWN
215582_x_at	Consensus includes gb:AK022303.1 /DEF=Homo sapiens cDNA FLJ12241 fis, clone MAMMA1001274. /FEA=mRNA /DB_XREF=gi:10433670 /UG=Hs.287503 Homo sapiens cDNA FLJ12241 fis, clone MAMMA1001274	AK022303.1		0	DOWN
221257_x_at	hypothetical protein SP329	NM_030793.1	81545	0	DOWN
41386_i_at	KIAA0346 protein	AB002344	23135	0	DOWN
201222_s_at	RAD23 homolog B (S. cerevisiae)	AL527365	5887	0	DOWN
202326_at	HLA-B associated transcript 8	NM_006709.1	10919	0	DOWN
205244_s_at	solute carrier family 13 (sodium-dependent dicarboxylate transporter), member 3	NM_022829.1	64849	0	DOWN
207096_at	serum amyloid A4, constitutive	NM_006512.1	6291	0	DOWN
208870_x_at	ATP synthase, H+ transporting, mitochondrial F1 complex, gamma polypeptide 1	BC000931.2	509	0	DOWN
210910_s_at	zona pellucida glycoprotein 3 (sperm receptor)	BC000487.1	7784	0	DOWN
211939_x_at	basic transcription factor 3	X74070.1	689	0	DOWN
212270_x_at	ribosomal protein L17	BG168283	6139	0	DOWN
212838_at	KIAA1010 protein	AB023227.1	23268	0	DOWN
213477_x_at	eukaryotic translation elongation factor 1 alpha 1	AL515273	1915	0	DOWN
214301_s_at	dihydropyrimidinase-like 4	AI857455	10570	0	DOWN
215364_s_at	KIAA0467 protein	AB007936.1	23334	0	DOWN
218234_at	inhibitor of growth family, member 4	NM_016162.1	51147	0	DOWN
218718_at	platelet derived growth factor C	NM_016205.1	56034	0	DOWN
219647_at	popeye protein 2	NM_022135.1	64091	0	DOWN
219809_at	hypothetical protein FLJ20195	NM_017706.1	54853	0	DOWN
219885_at	hypothetical protein FLJ10260	NM_018042.1	55106	0	DOWN
220417_s_at	CGI-36 protein	NM_015963.1	51078	0	DOWN
221062_at	heparan sulfate (glucosamine) 3-O-sulfotransferase 3B1	NM_006041.1	9953	0	DOWN
221572_s_at	solute carrier family 26, member 6	AF288410.1	65010	0	DOWN
200022_at	ribosomal protein L18	NM_000979.1	6141	0	DOWN
200691_s_at	heat shock 70kDa protein 9B (mortalin-2)	BC000478.1	3313	0	DOWN
200974_at	actin, alpha 2, smooth muscle, aorta	NM_001613.1	59	0	DOWN
201265_at	ferritin, light polypeptide	AF119897.1	2512	0	DOWN
203056_s_at	PR domain containing 2, with ZNF domain	NM_015866.1	7799	0	DOWN
203273_s_at	lung cancer candidate	NM_007275.1	11334	0	DOWN
203545_at	hypothetical protein MGC2840 similar to a putative glucosyltransferase	NM_024079.1	79053	0	DOWN
205900_at	keratin 1 (epidermolytic hyperkeratosis)	NM_006121.1	3848	0	DOWN
208072_s_at	diacylglycerol kinase, delta 130kDa	NM_003648.1	8527	0	DOWN
208660_at	citrate synthase	BC000105.1	1431	0	DOWN
208982_at	platelet/endothelial cell adhesion molecule (CD31 antigen)	AW574504	5175	0	DOWN
209262_s_at	nuclear receptor subfamily 2, group F, member 6	BC002669.1	2063	0	DOWN
211892_s_at	prostaglandin I2 (prostacyclin) synthase	AF297052.1	5740	0	DOWN
212318_at	transportin-SR	NM_012470.1	23534	0	DOWN
212433_x_at	ribosomal protein S2	AA630314	6187	0	DOWN
212503_s_at	KIAA0934 protein	N31807	22982	0	DOWN
212742_at	zinc finger protein 364	AL530462	27246	0	DOWN
213252_at	Homo sapiens cDNA: FLJ22130 fis, clone HEP19632.	AI739005		0	DOWN
213507_s_at	karyopherin (importin) beta 1	BG249565	3837	0	DOWN
213925_at	Homo sapiens clone 23798 and 23825 mRNA sequence	AL134612		0	DOWN
218251_at	hypothetical protein STRAIT11499	NM_021242.1	58526	0	DOWN
218342_s_at	hypothetical protein FLJ23309	NM_024896.1	79956	0	DOWN
218580_x_at	aurora-A kinase interacting protein	NM_017900.1	54998	0	DOWN
218627_at	hypothetical protein FLJ11259	NM_018370.1	55332	0	DOWN
219084_at	nuclear receptor binding SET domain protein 1	NM_022455.1	64324	0	DOWN
220082_at	protein phosphatase 1, regulatory (inhibitor) subunit 14D	NM_017726.1	54866	0	DOWN
220701_at	chromosome 14 open reading frame 107	NM_018587.1	55451	0	DOWN
221726_at	ribosomal protein L22	BE250348	6146	0	DOWN
221881_s_at	chloride intracellular channel 4	AI638420	25932	0	DOWN
200716_x_at	ribosomal protein L13a	NM_012423.1	23521	0	DOWN
200727_s_at	ARP2 actin-related protein 2 homolog (yeast)	AA699583	10097	0	DOWN
200798_x_at	myeloid cell leukemia sequence 1 (BCL2-related)	NM_021960.1	4170	0	DOWN
201049_s_at	ribosomal protein S18	NM_022551.1	6222	0	DOWN
201194_at	selenoprotein W, 1	NM_003009.1	6415	0	DOWN
201451_x_at	Ras homolog enriched in brain 2	D78132.1	6009	0	DOWN
201812_s_at	homolog of Tom7 (S. cerevisiae)	NM_019059.1	54543	0	DOWN
202021_x_at	putative translation initiation factor	AF083441.1	10209	0	DOWN
202321_at	geranylgeranyl diphosphate synthase 1	AW299507	9453	0	DOWN
203140_at	B-cell CLL/lymphoma 6 (zinc finger protein 51)	NM_001706.1	604	0	DOWN
205313_at	transcription factor 2, hepatic; LF-B3; variant hepatic nuclear factor	NM_000458.1	6928	0	DOWN
205392_s_at	chemokine (C-C motif) ligand 14	NM_004166.1	6358	0	DOWN
205612_at	multimerin	NM_007351.1	22915	0	DOWN
206001_at	neuropeptide Y	NM_000905.1	4852	0	DOWN
206109_at	fucosyltransferase 1 (galactoside 2-alpha-L-fucosyltransferase, Bombay phenotype included)	NM_000148.1	2523	0	DOWN
206508_at	tumor necrosis factor (ligand) superfamily, member 7	NM_001252.1	970	0	DOWN
208517_x_at	basic transcription factor 3	NM_001207.1	689	0	DOWN
211755_s_at	ATP synthase, H+ transporting, mitochondrial F0 complex, subunit b, isoform 1	BC005960.1	515	0	DOWN
212052_s_at	KIAA0676 protein	AB014576.1	23061	0	DOWN
212391_x_at	ribosomal protein S3A	AI925635	6189	0	DOWN
214720_x_at	hypothetical protein FLJ11619	BF981643	151011	0	DOWN
214855_s_at	likely ortholog of mouse tuberin-like protein 1	AL050050.1	26134	0	DOWN
215027_at	hypothetical protein HSU79275	U79275.1	27105	0	DOWN
215111_s_at	transforming growth factor beta-stimulated protein TSC-22	AK027071.1	8848	0	DOWN
215171_s_at	translocase of inner mitochondrial membrane 17 homolog A (yeast)	AK023063.1	10440	0	DOWN
216336_x_at	Consensus includes gb:AL031602 /DEF=Human DNA sequence from clone RP5-1174N9 on chromosome 1p34.1-35.3. Contains the gene for a novel protein with IBR domain, a (pseudo?) gene for a novel protein similar to MT1E (metallothionein 1E (functional)), ESTs, STSs, GSSs and two putative Cp... /FEA=mRNA_1 /DB_XREF=gi:6729581 /UG=Hs.283842 Human DNA sequence from clone RP5-1174N9 on chromosome 1p34.1-35.3…	AL031602		0	DOWN
217016_x_at	Homo sapiens cDNA: FLJ23172 fis, clone LNG10005.	AK026825.1		0	DOWN
217272_s_at	serine (or cysteine) proteinase inhibitor, clade B (ovalbumin), member 13	AJ001698.1	5275	0	DOWN
217745_s_at	likely ortholog of mouse Mak3p homolog (S. cerevisiae)	NM_025146.1	80218	0	DOWN
221010_s_at	sirtuin (silent mating type information regulation 2 homolog) 5 (S. cerevisiae)	NM_031244.1	23408	0	DOWN
221080_s_at	hypothetical protein FLJ22757	NM_024898.1	79958	0	DOWN
221273_s_at	hypothetical protein DKFZp761H1710	NM_031297.1	83459	0	DOWN
221337_s_at	a disintegrin and metalloproteinase domain 29	NM_021780.1	11086	0	DOWN
222122_s_at	THO complex 2	BG403671	57187	0	DOWN
202010_s_at	likely ortholog of mouse another partner for ARF 1	NM_021188.1	57862	0	DOWN
202142_at	COP9 homolog	BC003090.1	10920	0	DOWN
203718_at	neuropathy target esterase	NM_006702.1	10908	0	DOWN
204785_x_at	interferon (alpha, beta and omega) receptor 2	NM_000874.1	3455	0	DOWN
204869_at	proprotein convertase subtilisin/kexin type 2	AL031664	5126	0	DOWN
204943_at	a disintegrin and metalloproteinase domain 12 (meltrin alpha)	NM_021641.1	8038	0	DOWN
205297_s_at	CD79B antigen (immunoglobulin-associated beta)	NM_000626.1	974	0	DOWN
205334_at	S100 calcium binding protein A1	NM_006271.1	6271	0	DOWN
205687_at	similar to ubiquitin binding protein	NM_019116.1	56061	0	DOWN
205864_at	solute carrier family 7 (cationic amino acid transporter, y+ system), member 4	NM_004173.1	6545	0	DOWN
206917_at	guanine nucleotide binding protein (G protein), alpha 13	NM_006572.1	10672	0	DOWN
207087_x_at	ankyrin 1, erythrocytic	NM_020478.1	286	0	DOWN
207911_s_at	transglutaminase 5	NM_004245.1	9333	0	DOWN
208307_at	RNA binding motif protein, Y chromosome, family 1, member A1	NM_005058.1	5940	0	DOWN
209058_at	endothelial differentiation-related factor 1	AB002282.1	8721	0	DOWN
209394_at	cysteine-rich protein 2	BC002508.1	1397	0	DOWN
209598_at	paraneoplastic antigen MA2	AB020690.1	10687	0	DOWN
210981_s_at	G protein-coupled receptor kinase 6	AF040751.1	2870	0	DOWN
211617_at	aldolase A, fructose-bisphosphate pseudogene 2	M21191.1	228	0	DOWN
211750_x_at	tubulin alpha 6	BC005946.1	84790	0	DOWN
211956_s_at	putative translation initiation factor	BF246436	10209	0	DOWN
213201_s_at	troponin T1, skeletal, slow	AJ011712	7138	0	DOWN
213480_at	vesicle-associated membrane protein 4	AF052100.1	8674	0	DOWN
214232_at	ATP-binding cassette, sub-family F (GCN20), member 2	AL037534	10061	0	DOWN
214813_at	zinc finger protein 75 (D8C6)	W90796	7626	0	DOWN
216256_at	glutamate receptor, metabotropic 8	AC000099	2918	0	DOWN
217311_at	Homo sapiens aconitase precursor (ACON) mRNA, nuclear gene encoding mitochondrial protein, partial cds	AF086790.1		0	DOWN
218132_s_at	leukocyte receptor cluster (LRC) member 5	NM_024075.1	79042	0	DOWN
219144_at	hypothetical protein MGC1136	NM_024025.1	78986	0	DOWN
219222_at	ribokinase	NM_022128.1	64080	0	DOWN
219620_x_at	hypothetical protein FLJ20245	NM_017723.1	54863	0	DOWN
219762_s_at	ribosomal protein L36	NM_015414.1	25873	0	DOWN
219934_s_at	sulfotransferase, estrogen-preferring	NM_005420.1	6783	0	DOWN
220544_at	testis-specific kinase substrate	NM_021733.1	60385	0	DOWN
221659_s_at	hypothetical protein BC002778	BC002778.1	93408	0	DOWN
221925_s_at	hypothetical protein FLJ22490	BE044503	79848	0	DOWN
200861_at	KIAA1007 protein	NM_016284.1	23019	0	DOWN
201010_s_at	thioredoxin interacting protein	NM_006472.1	10628	0	DOWN
201530_x_at	eukaryotic translation initiation factor 4A, isoform 1	NM_001416.1	1973	0	DOWN
202753_at	KIAA0107 gene product	NM_014814.1	9861	0	DOWN
203627_at	insulin-like growth factor 1 receptor	NM_000875.2	3480	0	DOWN
205273_s_at	pitrilysin metalloproteinase 1	NM_014968.1	10531	0	DOWN
205693_at	troponin T3, skeletal, fast	NM_006757.1	7140	0	DOWN
206180_x_at	hypothetical protein MGC2474	NM_023931.1	65988	0	DOWN
206530_at	RAB30, member RAS oncogene family	NM_014488.1	27314	0	DOWN
206559_x_at	gb:NM_001403.1 /DEF=Homo sapiens eukaryotic translation elongation factor 1 alpha 1-like 14 (EEF1A1L14), mRNA. /FEA=mRNA /GEN=EEF1A1L14 /PROD=eukaryotic translation elongation factor 1 alpha1-like 14 /DB_XREF=gi:4503472 /UG=Hs.274466 eukaryotic translation elongation factor 1 alpha 1-like 14 /FL=gb:NM_001403.1	NM_001403.1		0	DOWN
208562_s_at	ATP-binding cassette, sub-family C (CFTR/MRP), member 9	NM_020297.1	10060	0	DOWN
208619_at	damage-specific DNA binding protein 1, 127kDa	L40326.1	1642	0	DOWN
208825_x_at	ribosomal protein L23a	U43701.1	6147	0	DOWN
208852_s_at	calnexin	AI761759	821	0	DOWN
209047_at	aquaporin 1 (channel-forming integral protein, 28kDa)	AL518391	358	0	DOWN
209134_s_at	ribosomal protein S6	BC000524.1	6194	0	DOWN
209211_at	Kruppel-like factor 5 (intestinal)	AF132818.1	688	0	DOWN
209242_at	paternally expressed 3	AL042588	5178	0	DOWN
209707_at	phosphatidylinositol glycan, class K	AF022913.1	10026	0	DOWN
209789_at	coronin, actin binding protein, 2B	BF939649	10391	0	DOWN
209822_s_at	very low density lipoprotein receptor	L22431.1	7436	0	DOWN
209868_s_at	RNA binding motif, single stranded interacting protein 1	D28482.1	5937	0	DOWN
210249_s_at	nuclear receptor coactivator 1	U59302.1	8648	0	DOWN
210803_at	thioredoxin reductase 2	AF201385.1	10587	0	DOWN
211579_at	integrin, beta 3 (platelet glycoprotein IIIa, antigen CD61)	U95204.1	3690	0	DOWN
211943_x_at	Consensus includes gb:AL565449 /FEA=EST /DB_XREF=gi:12916836 /DB_XREF=est:AL565449 /CLONE=CS0DF005YE20 (3 prime) /UG=Hs.279860 tumor protein, translationally-controlled 1	AL565449		0	DOWN
211974_x_at	recombining binding protein suppressor of hairless (Drosophila)	AL513759	3516	0	DOWN
212670_at	elastin (supravalvular aortic stenosis, Williams-Beuren syndrome)	AA479278	2006	0	DOWN
212863_x_at	C-terminal binding protein 1	BF337195	1487	0	DOWN
213168_at	Sp3 transcription factor	AU145005	6670	0	DOWN
214643_x_at	bridging integrator 1	BG034080	274	0	DOWN
214957_at	actin like protein	BF594459	81569	0	DOWN
215100_at	hypothetical protein MGC12335	AL022724	84830	0	DOWN
215374_at	Homo sapiens cDNA: FLJ21196 fis, clone COL00193.	AK024849.1		0	DOWN
217934_x_at	STIP1 homology and U-Box containing protein 1	NM_005861.1	10273	0	DOWN
218085_at	hypothetical protein HSPC177	NM_015961.1	51510	0	DOWN
218246_at	hypothetical protein FLJ12875	NM_024544.1	79594	0	DOWN
218357_s_at	translocase of inner mitochondrial membrane 8 homolog B (yeast)	NM_012459.1	26521	0	DOWN
218703_at	SEC22 vesicle trafficking protein-like 2 (S. cerevisiae)	NM_012430.1	26984	0	DOWN
218833_at	sterile alpha motif and leucine zipper containing kinase AZK	NM_016653.1	51776	0	DOWN
219171_s_at	zinc finger protein 236	NM_007345.1	7776	0	DOWN
220288_at	myosin XVA	NM_016239.1	51168	0	DOWN
220422_at	ubiquilin 3	NM_017481.1	50613	0	DOWN
221774_x_at	transcription factor (p38 interacting protein)	AW003334	55578	0	DOWN
222264_at	hypothetical protein DKFZp762N1910	BG167570	221092	0	DOWN
200031_s_at	ribosomal protein S11	NM_001015.1	6205	0	DOWN
200763_s_at	ribosomal protein, large, P1	NM_001003.1	6176	0	DOWN
201545_s_at	poly(A) binding protein, nuclear 1	NM_004643.1	8106	0	DOWN
202463_s_at	methyl-CpG binding domain protein 3	NM_003926.4	53615	0	DOWN
202687_s_at	tumor necrosis factor (ligand) superfamily, member 10	U57059.1	8743	0	DOWN
202811_at	associated molecule with the SH3 domain of STAM	NM_006463.1	10617	0	DOWN
203162_s_at	katanin p80 (WD40-containing) subunit B 1	NM_005886.1	10300	0	DOWN
204211_x_at	protein kinase, interferon-inducible double stranded RNA dependent	NM_002759.1	5610	0	DOWN
205484_at	SHP2 interacting transmembrane adaptor	NM_014450.1	27240	0	DOWN
207198_s_at	LIM and senescent cell antigen-like domains 1	NM_004987.2	3987	0	DOWN
207788_s_at	vinexin beta (SH3-containing adaptor molecule-1)	NM_005775.1	10174	0	DOWN
208782_at	follistatin-like 1	BC000055.1	11167	0	DOWN
209224_s_at	NADH dehydrogenase (ubiquinone) 1 alpha subcomplex, 2, 8kDa	BC003674.1	4695	0	DOWN
209818_s_at	hyaluronan binding protein 4	AF241831.1	22927	0	DOWN
210575_at	nuclear distribution gene C homolog (A. nidulans)	AF241788.1	10726	0	DOWN
211979_at	G protein-coupled receptor 107	AK024651.1	57720	0	DOWN
212173_at	adenylate kinase 2	AK023758.1	204	0	DOWN
212359_s_at	KIAA0913 protein	W89120	23053	0	DOWN
212404_s_at	ubiquitin protein ligase	AL096740.1	89910	0	DOWN
213962_s_at	KIAA0692 protein	AI924382	23141	0	DOWN
215948_x_at	zinc finger protein 237	AI522311	9205	0	DOWN
216471_x_at	Consensus includes gb:X79200.1 /DEF=Homo spaiens mRNA for SYT-SSX protein. /FEA=mRNA /PROD=SYT-SSX protein /DB_XREF=gi:531107 /UG=Hs.289105 synovial sarcoma, X breakpoint 2	X79200.1		0	DOWN
217178_at	retinoic acid receptor, gamma	L12060.1	5916	0	DOWN
217269_s_at	protease, serine, 7 (enterokinase)	AP001672	5651	0	DOWN
217367_s_at	triple homeobox 1	AB007855.1	23051	0	DOWN
217642_at	ring finger protein 40	AI379492	9810	0	DOWN
218099_at	uncharacterized hypothalamus protein HT008	NM_018469.1	55852	0	DOWN
218154_at	hypothetical protein FLJ12150	NM_024736.1	79792	0	DOWN
218923_at	chitobiase, di-N-acetyl-	AW304174	1486	0	DOWN
219917_at	hypothetical protein FLJ23024	NM_024936.1	80001	0	DOWN
220317_at	lecithin retinol acyltransferase (phosphatidylcholine--retinol O-acyltransferase)	NM_004744.1	9227	0	DOWN
220362_at	chromosome 6 open reading frame 16	NM_014068.1	29111	0	DOWN
221735_at	WD repeat endosomal protein	H04342	57599	0	DOWN
221939_at	coactivator-associated arginine methyltransferase-1	AL529396	10498	0	DOWN
222047_s_at	arsenate resistance protein ARS2	AI523895	51593	0	DOWN
200830_at	proteasome (prosome, macropain) 26S subunit, non-ATPase, 2	NM_002808.1	5708	0	DOWN
200981_x_at	GNAS complex locus	NM_016592.1	2778	0	DOWN
201258_at	ribosomal protein S16	NM_001020.1	6217	0	DOWN
201612_at	aldehyde dehydrogenase 9 family, member A1	NM_000696.1	223	0	DOWN
201924_at	myeloid/lymphoid or mixed-lineage leukemia (trithorax homolog, Drosophila); translocated to, 2	NM_005935.1	4299	0	DOWN
202197_at	myotubularin related protein 3	NM_021090.1	8897	0	DOWN
202315_s_at	breakpoint cluster region	NM_004327.2	613	0	DOWN
203850_s_at	axonal transport of synaptic vesicles	NM_004321.1	547	0	DOWN
203997_at	protein tyrosine phosphatase, non-receptor type 3	NM_002829.1	5774	0	DOWN
205515_at	protease, serine, 12 (neurotrypsin, motopsin)	NM_003619.1	8492	0	DOWN
209927_s_at	DKFZP547E1010 protein	AF261137.1	26097	0	DOWN
210735_s_at	carbonic anhydrase XII	BC000278.1	771	0	DOWN
211142_x_at	major histocompatibility complex, class II, DO alpha	M38056.1	3111	0	DOWN
211256_x_at	butyrophilin, subfamily 2, member A1	U90142.1	11120	0	DOWN
211262_at	paired basic amino acid cleaving system 4	D28513.1	5046	0	DOWN
212810_s_at	phosphoserine aminotransferase	BG032165	29968	0	DOWN
212898_at	KIAA0406 gene product	AB007866.2	9675	0	DOWN
213346_at	hypothetical protein BC015148	BE748563	93081	0	DOWN
213735_s_at	cytochrome c oxidase subunit Vb	AI557312	1329	0	DOWN
214003_x_at	ribosomal protein S20	BF184532	6224	0	DOWN
214356_s_at	KIAA0368 protein	AI272899	23392	0	DOWN
218514_at	hypothetical protein FLJ10587	NM_018149.1	55181	0	DOWN
218533_s_at	uridine kinase-like 1	NM_017859.1	54963	0	DOWN
221067_s_at	hypothetical protein MGC10946	NM_030572.1	80763	0	DOWN
221476_s_at	ribosomal protein L15	AF279903.1	6138	0	DOWN
221611_s_at	PHD finger protein 7	AY014283.1	51533	0	DOWN
61297_at	cask-interacting protein 2	AL037338	57513	0	DOWN
200614_at	clathrin, heavy polypeptide (Hc)	NM_004859.1	1213	0	DOWN
201135_at	enoyl Coenzyme A hydratase, short chain, 1, mitochondrial	NM_004092.2	1892	0	DOWN
201762_s_at	proteasome (prosome, macropain) activator subunit 2 (PA28 beta)	NM_002818.1	5721	0	DOWN
201995_at	exostoses (multiple) 1	NM_000127.1	2131	0	DOWN
205402_x_at	protease, serine, 2 (trypsin 2)	NM_002770.1	5645	0	DOWN
205444_at	ATPase, Ca++ transporting, cardiac muscle, fast twitch 1	NM_004320.1	487	0	DOWN
207352_s_at	gamma-aminobutyric acid (GABA) A receptor, beta 2	NM_021911.1	2561	0	DOWN
207617_at	DEAD/H (Asp-Glu-Ala-Asp/His) box polypeptide 3	NM_024005.1	1654	0	DOWN
207724_s_at	spastic paraplegia 4 (autosomal dominant; spastin)	NM_014946.2	6683	0	DOWN
209312_x_at	major histocompatibility complex, class II, DR beta 1	U65585.1	3123	0	DOWN
209517_s_at	ash2 (absent, small, or homeotic)-like (Drosophila)	AB020982.1	9070	0	DOWN
209842_at	SRY (sex determining region Y)-box 10	AI367319	6663	0	DOWN
210131_x_at	succinate dehydrogenase complex, subunit C, integral membrane protein, 15kDa	D49737.1	6391	0	DOWN
210176_at	toll-like receptor 1	AL050262.1	7096	0	DOWN
211940_x_at	H3 histone, family 3A	BE869922	3020	0	DOWN
211969_at	heat shock 90kDa protein 1, alpha	NM_005348.1	3320	0	DOWN
212360_at	adenosine monophosphate deaminase 2 (isoform L)	AI916249	271	0	DOWN
216680_s_at	EphB4	BC004264.1	2050	0	DOWN
217733_s_at	thymosin, beta 10	NM_021103.1	9168	0	DOWN
219639_x_at	hypothetical protein from EUROIMAGE 1977056	NM_020213.1	56965	0	DOWN
219703_at	hypothetical protein FLJ11222	NM_018365.1	55329	0	DOWN
220748_s_at	LDL induced EC protein	NM_016202.1	51157	0	DOWN
221109_at	hypothetical protein DKFZp434C0923	NM_017598.1	54771	0	DOWN
221160_s_at	calcium binding protein 5	NM_019855.1	56344	0	DOWN
221469_at	G protein-coupled receptor 32	NM_001506.1	2854	0	DOWN
200097_s_at	heterogeneous nuclear ribonucleoprotein K	AI701949	3190	0	DOWN
202123_s_at	v-abl Abelson murine leukemia viral oncogene homolog 1	NM_005157.2	25	0	DOWN
202227_s_at	bromodomain containing 8	NM_006696.1	10902	0	DOWN
204245_s_at	ribonuclease P (14kD)	AW242755	11102	0	DOWN
204480_s_at	chromosome 9 open reading frame 16	NM_024112.1	79095	0	DOWN
204939_s_at	phospholamban	NM_002667.1	5350	0	DOWN
206133_at	XIAP associated factor-1	NM_017523.1	54739	0	DOWN
206634_at	sine oculis homeobox homolog 3 (Drosophila)	NM_005413.1	6496	0	DOWN
208455_at	poliovirus receptor-related 1 (herpesvirus entry mediator C; nectin)	NM_002855.2	5818	0	DOWN
210427_x_at	annexin A2	BC001388.1	302	0	DOWN
211188_at	CD84 antigen (leukocyte antigen)	U96627.1	8832	0	DOWN
211495_x_at	tumor necrosis factor (ligand) superfamily, member 13	AF114011.1	8741	0	DOWN
212130_x_at	putative translation initiation factor	AL537707	10209	0	DOWN
213932_x_at	major histocompatibility complex, class I, A	AI923492	3105	0	DOWN
214271_x_at	ribosomal protein L12	AA281332	6136	0	DOWN
214767_s_at	hypothetical protein FLJ32389	AL551046	126393	0	DOWN
215962_at	Human EST clone 22453 mariner transposon Hsmar1 sequence	F10112		0	DOWN
216384_x_at	Consensus includes gb:AF257099 /DEF=Homo sapiens prothymosin alpha (PTMA) gene, complete cds /FEA=CDS /DB_XREF=gi:8037944 /UG=Hs.283947 Homo sapiens prothymosin alpha (PTMA) gene, complete cds	AF257099		0	DOWN
216853_x_at	immunoglobulin lambda joining 3	AF234255.1	28831	0	DOWN
219514_at	angiopoietin-like 2	NM_012098.1	23452	0	DOWN
219536_s_at	zinc finger protein 64 homolog (mouse)	NM_022088.1	55734	0	DOWN
220381_at	hypothetical protein FLJ10312	NM_030672.1	79822	0	DOWN
220565_at	G protein-coupled receptor 2	NM_016602.1	2826	0	DOWN
222336_at	ESTs	AW974915		0	DOWN
200632_s_at	N-myc downstream regulated gene 1	NM_006096.1	10397	0	DOWN
202045_s_at	glucocorticoid receptor DNA binding factor 1	NM_004491.1	2909	0	DOWN
202159_at	phenylalanine-tRNA synthetase-like	NM_004461.1	2193	0	DOWN
202182_at	GCN5 general control of amino-acid synthesis 5-like 2 (yeast)	NM_021078.1	2648	0	DOWN
202304_at	KIAA0970 protein	NM_014923.1	22862	0	DOWN
203296_s_at	ATPase, Na+/K+ transporting, alpha 2 (+) polypeptide	NM_000702.1	477	0	DOWN
203303_at	t-complex-associated-testis-expressed 1-like	NM_006520.1	6990	0	DOWN
204612_at	protein kinase (cAMP-dependent, catalytic) inhibitor alpha	NM_006823.1	5569	0	DOWN
207292_s_at	mitogen-activated protein kinase 7	NM_002749.1	5598	0	DOWN
207542_s_at	aquaporin 1 (channel-forming integral protein, 28kDa)	NM_000385.2	358	0	DOWN
207887_s_at	calcitonin receptor	AB022177.1	799	0	DOWN
208000_at	GPI anchored molecule like protein	NM_002066.1	2765	0	DOWN
208174_x_at	U2 small nuclear ribonucleoprotein auxiliary factor, small subunit 2	NM_005089.1	8233	0	DOWN
209478_at	hypothetical protein MGC14480	U95006.1	201254	0	DOWN
210864_x_at	hemochromatosis	AF144240.1	3077	0	DOWN
211454_x_at	gb:AF336878.1 /DEF=Homo sapiens FKSG51 (FKSG51) mRNA, complete cds. /FEA=mRNA /GEN=FKSG51 /PROD=FKSG51 /DB_XREF=gi:13384184 /UG=Hs.326752 Homo sapiens FKSG51 (FKSG51) mRNA, complete cds /FL=gb:AF336878.1	AF336878.1		0	DOWN
212134_at	KIAA0638 protein	AB014538.1	23187	0	DOWN
212346_s_at	MAX dimerization protein 4	AK024501.1	10608	0	DOWN
212724_at	ras homolog gene family, member E	BG054844	390	0	DOWN
213646_x_at	tubulin, alpha, ubiquitous	BE300252	10376	0	DOWN
213974_at	KIAA1233 protein	AB033059.1	57188	0	DOWN
214081_at	tumor endothelial marker 7 precursor	AF070526.1	57125	0	DOWN
214838_at	H.sapiens gene from PAC 747L4.	AL035297.1		0	DOWN
214972_at	Homo sapiens cDNA FLJ10126 fis, clone HEMBA1002971.	AU144791		0	DOWN
217397_at	Consensus includes gb:AE000659 /DEF=Homo sapiens T-cell receptor alpha delta locus from bases 250472 to 501670 (section 2 of 5) of the Complete Nucleotide Sequence /FEA=CDS_1 /DB_XREF=gi:2358025 /UG=Hs.272469 Homo sapiens T-cell receptor alpha delta locus from bases 250472 to 501670 (section 2 of 5) of the Complete Nucleotide Sequence	AE000659		0	DOWN
217773_s_at	NADH dehydrogenase (ubiquinone) 1 alpha subcomplex, 4, 9kDa	NM_002489.1	4697	0	DOWN
217968_at	tumor suppressing subtransferable candidate 1	NM_003310.1	7260	0	DOWN
218037_at	hypothetical protein MGC3035	NM_024293.1	79137	0	DOWN
221162_at	HERV-H LTR-associating 1	NM_005712.1	10086	0	DOWN
200748_s_at	ferritin, heavy polypeptide 1	NM_002032.1	2495	0	DOWN
200803_s_at	testis enhanced gene transcript (BAX inhibitor 1)	AF033095.1	7009	0	DOWN
200819_s_at	ribosomal protein S15	NM_001018.1	6209	0	DOWN
201032_at	bladder cancer associated protein	NM_006698.1	10904	0	DOWN
202039_at	TGFB1-induced anti-apoptotic factor 1	NM_004740.1	9220	0	DOWN
202808_at	hypothetical protein FLJ20154	AK000161.1	54838	0	DOWN
203509_at	sortilin-related receptor, L(DLR class) A repeats-containing	NM_003105.2	6653	0	DOWN
203517_at	metaxin 2	NM_006554.1	10651	0	DOWN
204167_at	biotinidase	NM_000060.1	686	0	DOWN
206394_at	myosin binding protein C, fast type	NM_004533.1	4606	0	DOWN
206850_at	RAS-related on chromosome 22	NM_006477.1	10633	0	DOWN
207012_at	matrix metalloproteinase 16 (membrane-inserted)	U79292.1	4325	0	DOWN
207282_s_at	myogenin (myogenic factor 4)	NM_002479.1	4656	0	DOWN
207769_s_at	polyglutamine binding protein 1	NM_005710.1	10084	0	DOWN
208639_x_at	protein disulfide isomerase-related protein	BC001312.1	10130	0	DOWN
209387_s_at	transmembrane 4 superfamily member 1	M90657.1	4071	0	DOWN
209438_at	phosphorylase kinase, alpha 2 (liver)	AL096700	5256	0	DOWN
209621_s_at	alpha-actinin-2-associated LIM protein	AF002280.1	27295	0	DOWN
211697_x_at	putatative 28 kDa protein	AF349314.1	56902	0	DOWN
212461_at	ornithine decarboxylase antizyme inhibitor	BF793951	51582	0	DOWN
213187_x_at	Homo sapiens PRO2743 mRNA, complete cds	BG538564		0	DOWN
213988_s_at	spermidine/spermine N1-acetyltransferase	BE971383	6303	0	DOWN
214288_s_at	proteasome (prosome, macropain) subunit, beta type, 1	W86293	5689	0	DOWN
214729_at	TWIST neighbor	AA400421	221830	0	DOWN
214941_s_at	formin binding protein 3	AA675900	55660	0	DOWN
216474_x_at	tryptase, alpha	AF206667.1	7176	0	DOWN
216780_at	Homo sapiens cDNA: FLJ21911 fis, clone HEP03855.	AK025564.1		0	DOWN
216869_at	phosphodiesterase 1C, calmodulin-dependent 70kDa	U40372.1	5137	0	DOWN
217911_s_at	BCL2-associated athanogene 3	NM_004281.1	9531	0	DOWN
218130_at	hypothetical protein MGC4368	NM_024510.1	79415	0	DOWN
218595_s_at	hypothetical protein FLJ10359	NM_018072.1	55127	0	DOWN
219365_s_at	hypothetical protein MGC8407	NM_024046.1	79012	0	DOWN
220931_at	hypothetical protein MGC5590	NM_024058.1	79024	0	DOWN
221978_at	major histocompatibility complex, class I, F	BE138825	3134	0	DOWN
200793_s_at	aconitase 2, mitochondrial	NM_001098.1	50	0	DOWN
200895_s_at	FK506 binding protein 4, 59kDa	NM_002014.1	2288	0	DOWN
201430_s_at	dihydropyrimidinase-like 3	W72516	1809	0	DOWN
201475_x_at	methionine-tRNA synthetase	NM_004990.1	4141	0	DOWN
202607_at	N-deacetylase/N-sulfotransferase (heparan glucosaminyl) 1	AL526632	3340	0	DOWN
204923_at	chromosome X open reading frame 9	AL023653	54440	0	DOWN
205943_at	tryptophan 2,3-dioxygenase	NM_005651.1	6999	0	DOWN
206393_at	troponin I, skeletal, fast	NM_003282.1	7136	0	DOWN
206605_at	protease, serine, 22	NM_006025.1	8909	0	DOWN
208746_x_at	ATP synthase, H+ transporting, mitochondrial F0 complex, subunit g	AF070655.1	10632	0	DOWN
208942_s_at	translocation protein 1	BE866511	7095	0	DOWN
208996_s_at	polymerase (RNA) II (DNA directed) polypeptide C, 33kDa	BC000409.1	5432	0	DOWN
211997_x_at	H3 histone, family 3B (H3.3B)	NM_005324.1	3021	0	DOWN
212038_s_at	voltage-dependent anion channel 1	AL515918	7416	0	DOWN
212329_at	SREBP CLEAVAGE-ACTIVATING PROTEIN	D83782.1	22937	0	DOWN
213861_s_at	hepatocellularcarcinoma-associated antigen HCA557a	N67741	25895	0	DOWN
215338_s_at	natural killer-tumor recognition sequence	AI688640	4820	0	DOWN
215435_at	Homo sapiens cDNA FLJ11921 fis, clone HEMBB1000318.	AK021983.1		0	DOWN
215764_x_at	adaptor-related protein complex 2, alpha 2 subunit	AA877641	161	0	DOWN
216265_x_at	myosin, heavy polypeptide 7, cardiac muscle, beta	AI292276	4625	0	DOWN
217056_at	Homo sapiens cDNA FLJ40594 fis, clone THYMU2010671, highly similar to Homo sapiens T-cell receptor.	X61070.1		0	DOWN
217256_x_at	Consensus includes gb:Z98950 /DEF=Human DNA sequence from PAC 507I15 on chromosome Xq26.3-27.3. Contains 60S ribosomal protein L44 (L41, L36) like gene, ESTs, STSs and a polymorphic CA repeat /FEA=CDS /DB_XREF=gi:3036783 /UG=Hs.248094 Human DNA sequence from PAC 507I15 on chromosome Xq26.3-27.3. Contains 60S ribosomal protein L44 (L41, L36) like gene, ESTs, STSs and a polymorphic CA repeat	Z98950		0	DOWN
217336_at	Consensus includes gb:AL118510 /DEF=Human DNA sequence from clone RP5-858M22 on chromosome 20 Contains a pseudogene similar to 40S ribosomal protein S10, STSs and GSSs /FEA=CDS /DB_XREF=gi:6572394 /UG=Hs.272301 Human DNA sequence from clone RP5-858M22 on chromosome 20 Contains a pseudogene similar to 40S ribosomal protein S10, STSs and GSSs	AL118510		0	DOWN
217746_s_at	programmed cell death 6 interacting protein	NM_013374.1	10015	0	DOWN
40562_at	guanine nucleotide binding protein (G protein), alpha 11 (Gq class)	M69013	2767	0	DOWN
200032_s_at	ribosomal protein L9	NM_000661.1	6133	0	DOWN
201515_s_at	translin	NM_004622.1	7247	0	DOWN
202092_s_at	binder of Arl Two	NM_012106.1	23568	0	DOWN
202464_s_at	6-phosphofructo-2-kinase/fructose-2,6-biphosphatase 3	NM_004566.1	5209	0	DOWN
203073_at	component of oligomeric golgi complex 2	NM_007357.1	22796	0	DOWN
204226_at	staufen, RNA binding protein, homolog 2 (Drosophila)	NM_014393.1	27067	0	DOWN
204418_x_at	glutathione S-transferase M2 (muscle)	NM_000848.1	2946	0	DOWN
204955_at	sushi-repeat-containing protein, X chromosome	NM_006307.1	8406	0	DOWN
206586_at	cannabinoid receptor 2 (macrophage)	NM_001841.1	1269	0	DOWN
206646_at	glioma-associated oncogene homolog (zinc finger protein)	NM_005269.1	2735	0	DOWN
206991_s_at	chemokine (C-C motif) receptor 5	NM_000579.1	1234	0	DOWN
207920_x_at	zinc finger protein, X-linked	NM_003410.1	7543	0	DOWN
208165_s_at	protease, serine, 16 (thymus)	NM_005865.1	10279	0	DOWN
210070_s_at	carnitine palmitoyltransferase 1B (muscle)	U62733.1	1375	0	DOWN
211551_at	epidermal growth factor receptor (erythroblastic leukemia viral (v-erb-b) oncogene homolog, avian)	K03193.1	1956	0	DOWN
211587_x_at	cholinergic receptor, nicotinic, alpha polypeptide 3	M37981.1	1136	0	DOWN
211609_x_at	proteasome (prosome, macropain) 26S subunit, non-ATPase, 4	U51007.1	5710	0	DOWN
211862_x_at	CASP8 and FADD-like apoptosis regulator	AF015451.1	8837	0	DOWN
213969_x_at	ribosomal protein L29	BF683426	6159	0	DOWN
214033_at	ATP-binding cassette, sub-family C (CFTR/MRP), member 6	AI084637	368	0	DOWN
214709_s_at	kinectin 1 (kinesin receptor)	Z22551.1	3895	0	DOWN
214853_s_at	SHC (Src homology 2 domain containing) transforming protein 1	AI091079	6464	0	DOWN
216342_x_at	Consensus includes gb:AL121916 /DEF=Human DNA sequence from clone RP1-189G13 on chromosome 20. Contains an RPL7A (60S ribosomal protein L7A) (SURF3) pseudogene, part of an RPS4 (40S ribosomal protein S4) pseudogene, ESTs, STSs and GSSs /FEA=CDS_2 /DB_XREF=gi:7406639 /UG=Hs.283838 Human DNA sequence from clone RP1-189G13 on chromosome 20. Contains an RPL7A (60S ribosomal protein L7A) (SURF3) pseud…	AL121916		0	DOWN
218464_s_at	hypothetical protein FLJ10700	NM_018182.1	55731	0	DOWN
219139_s_at	KIAA1922 protein	AF119868.1	114819	0	DOWN
219413_at	hypothetical protein FLJ13322	NM_024722.1	79777	0	DOWN
219967_at	hypothetical protein FLJ22578	NM_024864.1	79922	0	DOWN
220526_s_at	mitochondrial ribosomal protein L20	NM_017971.1	55052	0	DOWN
222091_at	hippocalcin like 4	BE550384	51440	0	DOWN
222120_at	hypothetical protein MGC13138	BC000016.1	92595	0	DOWN
34689_at	three prime repair exonuclease 1	AJ243797	11277	0	DOWN
200822_x_at	triosephosphate isomerase 1	NM_000365.1	7167	0	DOWN
201609_x_at	isoprenylcysteine carboxyl methyltransferase	AL578502	23463	0	DOWN
202090_s_at	ubiquinol-cytochrome c reductase (6.4kD) subunit	NM_006830.1	10975	0	DOWN
203034_s_at	ribosomal protein L27a	NM_000990.1	6157	0	DOWN
203847_s_at	A kinase (PRKA) anchor protein 8	AW341501	10270	0	DOWN
204132_s_at	forkhead box O3A	NM_001455.1	2309	0	DOWN
205953_at	KIAA0806 gene product	NM_014813.1	9860	0	DOWN
207051_at	solute carrier family 17 (sodium phosphate), member 4	NM_005495.1	10050	0	DOWN
208386_x_at	DMC1 dosage suppressor of mck1 homolog, meiosis-specific homologous recombination (yeast)	NM_007068.1	11144	0	DOWN
208630_at	hydroxyacyl-Coenzyme A dehydrogenase/3-ketoacyl-Coenzyme A thiolase/enoyl-Coenzyme A hydratase (trifunctional protein), alpha subunit	BG472176	3030	0	DOWN
208687_x_at	heat shock 70kDa protein 8	AF352832.1	3312	0	DOWN
208962_s_at	fatty acid desaturase 1	BE540552	3992	0	DOWN
209116_x_at	hemoglobin, beta	M25079.1	3043	0	DOWN
209248_at	growth hormone inducible transmembrane protein	AL136713.1	27069	0	DOWN
209791_at	peptidyl arginine deiminase, type II	AL049569	11240	0	DOWN
210917_at	Homo sapiens PRO3078 mRNA, complete cds	AF119914.1		0	DOWN
211177_s_at	thioredoxin reductase 2	AB019695.1	10587	0	DOWN
211661_x_at	platelet-activating factor receptor	M80436.1	5724	0	DOWN
211699_x_at	hemoglobin, alpha 1	AF349571.1	3039	0	DOWN
212057_at	KIAA0182 protein	D80004.1	23199	0	DOWN
212600_s_at	ubiquinol-cytochrome c reductase core protein II	AV727381	7385	0	DOWN
212781_at	retinoblastoma binding protein 6	AK026954.1	5930	0	DOWN
212850_s_at	low density lipoprotein receptor-related protein 4	AA584297	4038	0	DOWN
214482_at	zinc finger protein 46 (KUP)	NM_006977.1	7597	0	DOWN
214600_at	TEA domain family member 1 (SV40 transcriptional enhancer factor)	AW771935	7003	0	DOWN
214869_x_at	DKFZP434C212 protein	AK021533.1	26130	0	DOWN
216458_at	Homo sapiens mRNA; cDNA DKFZp761A17121 (from clone DKFZp761A17121)	AL161956.1		0	DOWN
216502_at	hypothetical protein FLJ12671	AL096734.1	81875	0	DOWN
217316_at	Consensus includes gb:AC005255 /DEF=Homo sapiens chromosome 19, CIT-HSP-146e8 /FEA=CDS_1 /DB_XREF=gi:3289998 /UG=Hs.247716 Homo sapiens chromosome 19, CIT-HSP-146e8	AC005255		0	DOWN
217480_x_at	Consensus includes gb:M20812 /DEF=Human kappa-immunoglobulin germline pseudogene (cos118) variable region (subgroup V kappa I) /FEA=mRNA /DB_XREF=gi:185958 /UG=Hs.278448 Human kappa-immunoglobulin germline pseudogene (cos118) variable region (subgroup V kappa I)	M20812		0	DOWN
218029_at	hypothetical protein FLJ13725	NM_024519.1	79567	0	DOWN
218566_s_at	cysteine and histidine-rich domain (CHORD)-containing, zinc binding protein 1	NM_012124.1	26973	0	DOWN
219963_at	dual specificity phosphatase 13	NM_016364.1	51207	0	DOWN
220501_at	actin-like 7A	NM_006687.2	10881	0	DOWN
221226_s_at	putative acid-sensing ion channel	NM_018674.1	55515	0	DOWN
221752_at	slingshot 1	AB037719.1	54434	0	DOWN
221767_x_at	high density lipoprotein binding protein (vigilin)	AK026138.1	3069	0	DOWN
221792_at	Homo sapiens cDNA FLJ30540 fis, clone BRAWH2001321.	AW118072		0	DOWN
632_at	glycogen synthase kinase 3 alpha	L40027	2931	0	DOWN
200015_s_at	neural precursor cell expressed, developmentally down-regulated 5	NM_004404.1	4735	0	DOWN
200048_s_at	jumping translocation breakpoint	NM_006694.1	10899	0	DOWN
200802_at	seryl-tRNA synthetase	NM_006513.1	6301	0	DOWN
202734_at	thyroid hormone receptor interactor 10	NM_004240.1	9322	0	DOWN
204550_x_at	glutathione S-transferase M1	NM_000561.1	2944	0	DOWN
205679_x_at	aggrecan 1 (chondroitin sulfate proteoglycan 1, large aggregating proteoglycan, antigen identified by monoclonal antibody A0122)	NM_013227.1	176	0	DOWN
206075_s_at	casein kinase 2, alpha 1 polypeptide	NM_001895.1	1457	0	DOWN
206105_at	fragile X mental retardation 2	NM_002025.1	2334	0	DOWN
206383_s_at	Ras-GTPase activating protein SH3 domain-binding protein 2	NM_012297.1	9908	0	DOWN
206644_at	nuclear receptor subfamily 0, group B, member 1	NM_000475.2	190	0	DOWN
206861_s_at	CGG triplet repeat binding protein 1	NM_003663.1	8545	0	DOWN
207572_at	gb:NM_024716.1 /DEF=Homo sapiens hypothetical protein FLJ23505 (FLJ23505), mRNA. /FEA=mRNA /GEN=FLJ23505 /PROD=hypothetical protein FLJ23505 /DB_XREF=gi:13376018 /UG=Hs.107308 hypothetical protein FLJ23505 /FL=gb:NM_024716.1	NM_024716.1		0	DOWN
207635_s_at	potassium voltage-gated channel, subfamily H (eag-related), member 1	NM_002238.1	3756	0	DOWN
207974_s_at	S-phase kinase-associated protein 1A (p19A)	NM_006930.1	6500	0	DOWN
208581_x_at	metallothionein 1X	NM_005952.1	4501	0	DOWN
209232_s_at	dynactin 4	BC004191.1	84516	0	DOWN
209323_at	protein-kinase, interferon-inducible double stranded RNA dependent inhibitor, repressor of (P58 repressor)	AF081567.1	5612	0	DOWN
209646_x_at	aldehyde dehydrogenase 1 family, member B1	BC001619.1	219	0	DOWN
210273_at	BH-protocadherin (brain-heart)	AB006757.1	5099	0	DOWN
211145_x_at	interferon, alpha 21	M12350.1	3452	0	DOWN
211456_x_at	gb:AF333388.1 /DEF=Homo sapiens metallothionein 1H-like protein mRNA, complete cds. /FEA=mRNA /PROD=metallothionein 1H-like protein /DB_XREF=gi:13310411 /UG=Hs.326774 Homo sapiens metallothionein 1H-like protein mRNA, complete cds /FL=gb:AF333388.1	AF333388.1		0	DOWN
211964_at	collagen, type IV, alpha 2	AK025912.1	1284	0	DOWN
212209_at	KIAA1025 protein	AK023837.1	23389	0	DOWN
212769_at	transducin-like enhancer of split 3 (E(sp1) homolog, Drosophila)	AI567426	7090	0	DOWN
213080_x_at	ribosomal protein L5	BF214492	6125	0	DOWN
213406_at	SOCS box-containing WD protein SWiP-1	AA521269	26118	0	DOWN
213748_at	KIAA0298 gene product	AW271713	9866	0	DOWN
214348_at	tachykinin receptor 2	NM_001057.1	6865	0	DOWN
216393_at	DKFZP564P1916 protein	AL049938.1	26148	0	DOWN
217060_at	Consensus includes gb:U03115 /DEF=Human V beta T-cell receptor (TCRBV) gene locus /FEA=mRNA /DB_XREF=gi:467918 /UG=Hs.103945 Human V beta T-cell receptor (TCRBV) gene locus	U03115		0	DOWN
217364_x_at	Consensus includes gb:AL031313 /DEF=Human DNA sequence from clone 581F12 on chromosome Xq21. Contains Eukaryotic Translation Initiation Factor EIF3 P35 Subunit and 60S Ribosomal protein L22 pseudogenes. Contains ESTs /FEA=CDS_1 /DB_XREF=gi:4038573 /UG=Hs.247782 Human DNA sequence from clone 581F12 on chromosome Xq21. Contains Eukaryotic Translation Initiation Factor EIF3 P35 Subunit and 60S Ribos…	AL031313		0	DOWN
218140_x_at	APMCF1 protein	NM_021203.1	58477	0	DOWN
218168_s_at	chaperone, ABC1 activity of bc1 complex like (S. pombe)	NM_020247.1	56997	0	DOWN
220274_at	hypothetical protein FLJ22527	NM_024726.1	79781	0	DOWN
221991_at	neurexophilin 3	AB032985.1	11248	0	DOWN
35201_at	heterogeneous nuclear ribonucleoprotein L	X16135	3191	0	DOWN
37462_i_at	splicing factor 3a, subunit 2, 66kDa	L21990	8175	0	DOWN
1255_g_at	L36861 /FEATURE=expanded_cds /DEFINITION=HUMGCAPB Homo sapiens guanylate cyclase activating protein (GCAP) gene exons 1-4, complete cds	L36861		0	DOWN
200088_x_at	Consensus includes gb:AK026491.1 /DEF=Homo sapiens cDNA: FLJ22838 fis, clone KAIA4494, highly similar to HUML12A Human ribosomal protein L12 mRNA. /FEA=mRNA /DB_XREF=gi:10439364 /UG=Hs.182979 ribosomal protein L12	AK026491.1		0	DOWN
200816_s_at	platelet-activating factor acetylhydrolase, isoform Ib, alpha subunit 45kDa	NM_000430.2	5048	0	DOWN
200980_s_at	pyruvate dehydrogenase (lipoamide) alpha 1	NM_000284.1	5160	0	DOWN
202781_s_at	skeletal muscle and kidney enriched inositol phosphatase	AI806031	51763	0	DOWN
203316_s_at	small nuclear ribonucleoprotein polypeptide E	NM_003094.1	6635	0	DOWN
205064_at	small proline-rich protein 1B (cornifin)	NM_003125.1	6699	0	DOWN
205079_s_at	multiple PDZ domain protein	NM_003829.1	8777	0	DOWN
206438_x_at	hypothetical protein FLJ12975	NM_024809.1	79867	0	DOWN
206468_s_at	CGI-01 protein	NM_015935.1	51603	0	DOWN
206713_at	netrin G1f	NM_014917.1	22854	0	DOWN
207317_s_at	calsequestrin 2 (cardiac muscle)	NM_001232.1	845	0	DOWN
208059_at	chemokine (C-C motif) receptor 8	NM_005201.1	1237	0	DOWN
208250_s_at	deleted in malignant brain tumors 1	NM_004406.1	1755	0	DOWN
209680_s_at	kinesin family member C1	BC000712.1	3833	0	DOWN
210202_s_at	bridging integrator 1	U87558.1	274	0	DOWN
210381_s_at	cholecystokinin B receptor	BC000740.1	887	0	DOWN
211062_s_at	carboxypeptidase Z	BC006393.1	8532	0	DOWN
211748_x_at	prostaglandin D2 synthase 21kDa (brain)	BC005939.1	5730	0	DOWN
212064_x_at	MYC-associated zinc finger protein (purine-binding transcription factor)	AI471665	4150	0	DOWN
212356_at	KIAA0323 protein	AI075450	23351	0	DOWN
212537_x_at	ribosomal protein L17	BE733979	6139	0	DOWN
212641_at	human immunodeficiency virus type I enhancer binding protein 2	AL023584	3097	0	DOWN
212826_s_at	solute carrier family 25 (mitochondrial carrier; adenine nucleotide translocator), member 6	AI961224	293	0	DOWN
213626_at	hypothetical protein FLJ14431	AL049442.1	84869	0	DOWN
213687_s_at	ribosomal protein L35a	BE968801	6165	0	DOWN
214104_at	Homo sapiens cDNA FLJ34550 fis, clone HLUNG2009303.	AI703188		0	DOWN
214145_s_at	KIAA0599 protein	BG223341	26030	0	DOWN
215549_x_at	Homo sapiens, clone MGC:41943 IMAGE:5296763, mRNA, complete cds	AC005587		0	DOWN
217008_s_at	glutamate receptor, metabotropic 7	X94552.1	2917	0	DOWN
217223_s_at	breakpoint cluster region	U07000	613	0	DOWN
218208_at	hypothetical protein FLJ22378	NM_025078.1	80148	0	DOWN
218577_at	hypothetical protein FLJ20331	NM_017768.1	55631	0	DOWN
219058_x_at	lipocalin 7	NM_022164.1	64129	0	DOWN
220789_s_at	cell cycle progression 2 protein	NM_004749.1	9238	0	DOWN
221407_at	connexin-36	NM_020660.1	57369	0	DOWN
221753_at	slingshot 1	AB037719.1	54434	0	DOWN
221858_at	Homo sapiens partial mRNA for KIAA0608 transcript, 3' UTR	N34407		0	DOWN
200026_at	ribosomal protein L34	NM_000995.1	6164	0	DOWN
200717_x_at	ribosomal protein L7	NM_000971.1	6129	0	DOWN
200949_x_at	ribosomal protein S20	NM_001023.1	6224	0	DOWN
200966_x_at	aldolase A, fructose-bisphosphate	NM_000034.1	226	0	DOWN
201077_s_at	NHP2 non-histone chromosome protein 2-like 1 (S. cerevisiae)	AF155235.1	4809	0	DOWN
201087_at	paxillin	NM_002859.1	5829	0	DOWN
201524_x_at	ubiquitin-conjugating enzyme E2N (UBC13 homolog, yeast)	NM_003348.1	7334	0	DOWN
201798_s_at	fer-1-like 3, myoferlin (C. elegans)	NM_013451.1	26509	0	DOWN
202217_at	chromosome 21 open reading frame 33	NM_004649.1	8209	0	DOWN
204237_at	CED-6 protein	NM_016315.1	51454	0	DOWN
204394_at	prostate cancer overexpressed gene 1	NM_003627.1	8501	0	DOWN
204540_at	eukaryotic translation elongation factor 1 alpha 2	NM_001958.1	1917	0	DOWN
208052_x_at	carcinoembryonic antigen-related cell adhesion molecule 3	NM_001815.1	1084	0	DOWN
208904_s_at	ribosomal protein S28	BC000354.1	6234	0	DOWN
208947_s_at	regulator of nonsense transcripts 1	U59323.1	5976	0	DOWN
209296_at	protein phosphatase 1B (formerly 2C), magnesium-dependent, beta isoform	AF136972.1	5495	0	DOWN
209352_s_at	SIN3 homolog B, transcriptional regulator (yeast)	AB014600.1	23309	0	DOWN
209904_at	troponin C, slow	AF020769.1	7134	0	DOWN
211593_s_at	microtubule associated testis specific serine/threonine protein kinase	AB047005.1	23139	0	DOWN
212167_s_at	SWI/SNF related, matrix associated, actin dependent regulator of chromatin, subfamily b, member 1	AK021419.1	6598	0	DOWN
212551_at	adenylyl cyclase-associated protein 2	NM_006366.1	10486	0	DOWN
212687_at	Homo sapiens mRNA; cDNA DKFZp586I0324 (from clone DKFZp586I0324)	AL110164.1		0	DOWN
214707_x_at	Alstrom syndrome 1	AB002326.2	7840	0	DOWN
216187_x_at	Homo sapiens Alu repeat (LNX1) mRNA sequence	AF222691.1		0	DOWN
216520_s_at	tumor protein, translationally-controlled 1	AF072098	7178	0	DOWN
216955_at	TAF1 RNA polymerase II, TATA box binding protein (TBP)-associated factor, 250kDa	X07024.1	6872	0	DOWN
217530_at	Homo sapiens, Similar to solute carrier family 34 (sodium phosphate), member 1, clone IMAGE:5182821, mRNA	AW295295		0	DOWN
217801_at	ATP synthase, H+ transporting, mitochondrial F1 complex, epsilon subunit	NM_006886.1	514	0	DOWN
218547_at	dehydrodolichyl diphosphate synthase	NM_024887.1	79947	0	DOWN
218563_at	NADH dehydrogenase (ubiquinone) 1 alpha subcomplex, 3, 9kDa	NM_004542.1	4696	0	DOWN
218655_s_at	hypothetical protein FLJ20291	NM_017748.1	54883	0	DOWN
219053_s_at	hypothetical protein FLJ20847	NM_017966.1	55048	0	DOWN
219068_x_at	hypothetical protein FLJ10709	NM_018188.1	55210	0	DOWN
221249_s_at	C/EBP-induced protein	NM_030802.1	81558	0	DOWN
221484_at	UDP-Gal:betaGlcNAc beta 1,4- galactosyltransferase, polypeptide 5	NM_004776.1	9334	0	DOWN
222003_s_at	KIAA1395 protein	BE857715	57572	0	DOWN
200019_s_at	Finkel-Biskis-Reilly murine sarcoma virus (FBR-MuSV) ubiquitously expressed (fox derived); ribosomal protein S30	NM_001997.1	2197	0	DOWN
200873_s_at	chaperonin containing TCP1, subunit 8 (theta)	NM_006585.1	10694	0	DOWN
201155_s_at	mitofusin 2	NM_014874.1	9927	0	DOWN
201317_s_at	proteasome (prosome, macropain) subunit, alpha type, 2	NM_002787.1	5683	0	DOWN
201539_s_at	four and a half LIM domains 1	U29538.1	2273	0	DOWN
202223_at	integral membrane protein 1	NM_002219.1	3703	0	DOWN
202804_at	ATP-binding cassette, sub-family C (CFTR/MRP), member 1	AI539710	4363	0	DOWN
202822_at	LIM domain containing preferred translocation partner in lipoma	AL044018	4026	0	DOWN
202990_at	phosphorylase, glycogen; liver (Hers disease, glycogen storage disease type VI)	NM_002863.1	5836	0	DOWN
203618_at	Fas apoptotic inhibitory molecule 2	AB023167.1	23017	0	DOWN
203727_at	superkiller viralicidic activity 2-like (S. cerevisiae)	NM_006929.2	6499	0	DOWN
204018_x_at	hemoglobin, alpha 1	NM_000558.2	3039	0	DOWN
204246_s_at	dynactin 3 (p22)	NM_007234.2	11258	0	DOWN
204690_at	syntaxin 8	NM_004853.1	9482	0	DOWN
204730_at	KIAA0237 gene product	NM_014747.1	9783	0	DOWN
205193_at	v-maf musculoaponeurotic fibrosarcoma oncogene homolog F (avian)	NM_012323.1	23764	0	DOWN
205391_x_at	ankyrin 1, erythrocytic	M28880.1	286	0	DOWN
205783_at	kallikrein 13	NM_015596.1	26085	0	DOWN
206238_s_at	YY1 associated factor 2	NM_005748.1	10138	0	DOWN
207038_at	solute carrier family 16 (monocarboxylic acid transporters), member 6	NM_004694.1	9120	0	DOWN
207508_at	ATP synthase, H+ transporting, mitochondrial F0 complex, subunit c (subunit 9) isoform 3	NM_001689.1	518	0	DOWN
207605_x_at	zinc finger protein 117 (HPF9)	NM_024498.1	7670	0	DOWN
210208_x_at	HLA-B associated transcript 3	BC003133.1	7917	0	DOWN
210524_x_at	metallothionein 1F (functional)	AF078844.1	4494	0	DOWN
210797_s_at	Homo sapiens 2'-5'oligoadenylate synthetase-related protein p30 (OASL) mRNA, alternatively spliced, complete cds	AF063612.1		0	DOWN
210927_x_at	jumping translocation breakpoint	BC004239.1	10899	0	DOWN
210951_x_at	RAB27A, member RAS oncogene family	AF125393.1	5873	0	DOWN
210988_s_at	TcD37 homolog	AF123538.1	58497	0	DOWN
211349_at	solute carrier family 15 (oligopeptide transporter), member 1	AB001328.1	6564	0	DOWN
212242_at	tubulin, alpha 1 (testis specific)	AL565074	7277	0	DOWN
212383_at	ATPase, H+ transporting, lysosomal V0 subunit a isoform 1	AL096733.1	535	0	DOWN
212521_s_at	phosphodiesterase 8A	BE568219	5151	0	DOWN
213377_x_at	complement component 1, s subcomponent	AI799007	716	0	DOWN
221913_at	sirtuin (silent mating type information regulation 2 homolog) 3 (S. cerevisiae)	AI492888	23410	0	DOWN
31861_at	immunoglobulin mu binding protein 2	L14754	3508	0	DOWN
200622_x_at	calmodulin 3 (phosphorylase kinase, delta)	AV685208	808	0	DOWN
200779_at	activating transcription factor 4 (tax-responsive enhancer element B67)	NM_001675.1	468	0	DOWN
200792_at	thyroid autoantigen 70kDa (Ku antigen)	NM_001469.1	2547	0	DOWN
201068_s_at	proteasome (prosome, macropain) 26S subunit, ATPase, 2	NM_002803.1	5701	0	DOWN
201377_at	NICE-4 protein	NM_014847.1	9898	0	DOWN
201740_at	NADH dehydrogenase (ubiquinone) Fe-S protein 3, 30kDa (NADH-coenzyme Q reductase)	NM_004551.1	4722	0	DOWN
201873_s_at	ATP-binding cassette, sub-family E (OABP), member 1	NM_002940.1	6059	0	DOWN
202327_s_at	polycystic kidney disease 1 (autosomal dominant)	AA020938	5310	0	DOWN
203031_s_at	uroporphyrinogen III synthase (congenital erythropoietic porphyria)	NM_000375.1	7390	0	DOWN
203685_at	B-cell CLL/lymphoma 2	NM_000633.1	596	0	DOWN
204284_at	protein phosphatase 1, regulatory (inhibitor) subunit 3C	N26005	5507	0	DOWN
205295_at	creatine kinase, mitochondrial 2 (sarcomeric)	NM_001825.1	1160	0	DOWN
205412_at	acetyl-Coenzyme A acetyltransferase 1 (acetoacetyl Coenzyme A thiolase)	NM_000019.1	38	0	DOWN
207119_at	protein kinase, cGMP-dependent, type I	NM_006258.1	5592	0	DOWN
207205_at	carcinoembryonic antigen-related cell adhesion molecule 4	NM_001817.1	1089	0	DOWN
207751_at	hypothetical protein PRO2949	NM_018544.1	55412	0	DOWN
208192_at	gb:NM_006679.1 /DEF=Homo sapiens putative opioid receptor, neuromedin K (neurokinin B) receptor-like (TAC3RL), mRNA. /FEA=mRNA /GEN=TAC3RL /PROD=putative opioid receptor, neuromedin K(neurokinin B) receptor-like /DB_XREF=gi:5730076 /UG=Hs.957 putative opioid receptor, neuromedin K (neurokinin B) receptor-like /FL=gb:M84605.1 gb:NM_006679.1	NM_006679.1		0	DOWN
209495_at	centrosomal protein 2	AF022655.1	11190	0	DOWN
209667_at	Homo sapiens full length insert cDNA clone ZM50A12	BF033242		0	DOWN
210422_x_at	solute carrier family 11 (proton-coupled divalent metal ion transporters), member 1	D50402.1	6556	0	DOWN
211542_x_at	ribosomal protein S10	BC004334.1	6204	0	DOWN
211710_x_at	ribosomal protein L4	BC005817.1	6124	0	DOWN
211787_s_at	eukaryotic translation initiation factor 4A, isoform 1	BC006210.1	1973	0	DOWN
211968_s_at	heat shock 90kDa protein 1, alpha	NM_005348.1	3320	0	DOWN
212455_at	KIAA1966 protein	N36997	91746	0	DOWN
212542_s_at	pleckstrin homology domain interacting protein	BF224151	55023	0	DOWN
212734_x_at	ribosomal protein L13	AI186735	6137	0	DOWN
212754_s_at	KIAA1040 protein	AI760249	23041	0	DOWN
213075_at	hypothetical protein LOC169611	AL050002.1	169611	0	DOWN
213084_x_at	ribosomal protein L23a	BF125158	6147	0	DOWN
213086_s_at	casein kinase 1, alpha 1	BF341845	1452	0	DOWN
213127_s_at	mediator of RNA polymerase II transcription, subunit 8 homolog (yeast)	BG230758	112950	0	DOWN
216250_s_at	leupaxin	X77598.1	9404	0	DOWN
216308_x_at	glyoxylate reductase/hydroxypyruvate reductase	AK026752.1	9380	0	DOWN
218335_x_at	TNFAIP3 interacting protein 2	NM_024309.1	79155	0	DOWN
218508_at	transcription factor SMIF	NM_018403.1	55802	0	DOWN
220394_at	fibroblast growth factor 20	NM_019851.1	26281	0	DOWN
220871_at	gb:NM_018513.1 /DEF=Homo sapiens hypothetical protein PRO2130 (PRO2130), mRNA. /FEA=mRNA /GEN=PRO2130 /PROD=hypothetical protein PRO2130 /DB_XREF=gi:8924119 /UG=Hs.283033 hypothetical protein PRO2130 /FL=gb:AF119862.1 gb:NM_018513.1	NM_018513.1		0	DOWN
221778_at	KIAA1718 protein	BE217882	80853	0	DOWN
35666_at	sema domain, immunoglobulin domain (Ig), short basic domain, secreted, (semaphorin) 3F	U38276	6405	0	DOWN
200094_s_at	eukaryotic translation elongation factor 2	AI004246	1938	0	DOWN
201540_at	four and a half LIM domains 1	NM_001449.1	2273	0	DOWN
201865_x_at	nuclear receptor subfamily 3, group C, member 1 (glucocorticoid receptor)	AI432196	2908	0	DOWN
201991_s_at	kinesin family member 5B	BF223224	3799	0	DOWN
202983_at	SWI/SNF related, matrix associated, actin dependent regulator of chromatin, subfamily a, member 3	AI760760	6596	0	DOWN
203040_s_at	hydroxymethylbilane synthase	NM_000190.1	3145	0	DOWN
203301_s_at	cyclin D binding myb-like transcription factor 1	NM_021145.1	9988	0	DOWN
203441_s_at	cadherin 2, type 1, N-cadherin (neuronal)	NM_001792.1	1000	0	DOWN
203854_at	I factor (complement)	NM_000204.1	3426	0	DOWN
205021_s_at	checkpoint suppressor 1	AA860806	1112	0	DOWN
205577_at	phosphorylase, glycogen; muscle (McArdle syndrome, glycogen storage disease type V)	NM_005609.1	5837	0	DOWN
207227_x_at	ret finger protein-like 2	NM_006605.1	10739	0	DOWN
207505_at	protein kinase, cGMP-dependent, type II	NM_006259.1	5593	0	DOWN
208779_x_at	discoidin domain receptor family, member 1	L20817.1	780	0	DOWN
209226_s_at	karyopherin (importin) beta 2	U72069.1	3842	0	DOWN
210420_at	solute carrier family 24 (sodium/potassium/calcium exchanger), member 1	AB014602.1	9187	0	DOWN
210434_x_at	jumping translocation breakpoint	AF151056.1	10899	0	DOWN
210869_s_at	melanoma cell adhesion molecule	M29277.1	4162	0	DOWN
211460_at	testis-specific transcript, Y-linked 9	AF332238.1	83864	0	DOWN
211483_x_at	calcium/calmodulin-dependent protein kinase (CaM kinase) II beta	AF081924.1	816	0	DOWN
211487_x_at	ribosomal protein S17	BC004886.1	6218	0	DOWN
211691_x_at	Homo sapiens ornithine decarboxylase antizyme 4 mRNA, complete cds	AF293339.1		0	DOWN
212135_s_at	ATPase, Ca++ transporting, plasma membrane 4	AW517686	493	0	DOWN
213035_at	KIAA0379 protein	AI081194	23243	0	DOWN
213483_at	KIAA0073 protein	AK025679.1	23398	0	DOWN
213854_at	synaptogyrin 1	AJ002303.1	9145	0	DOWN
213921_at	somatostatin	NM_001048.1	6750	0	DOWN
215190_at	Homo sapiens cDNA FLJ10906 fis, clone OVARC1000035.	AV717062		0	DOWN
216396_s_at	etoposide-induced mRNA	AF131850.1	9538	0	DOWN
217165_x_at	metallothionein 1F (functional)	M10943	4494	0	DOWN
218026_at	HSPC009 protein	NM_014019.1	28958	0	DOWN
218882_s_at	WD repeat domain 3	NM_006784.1	10885	0	DOWN
219321_at	membrane protein, palmitoylated 5 (MAGUK p55 subfamily member 5)	NM_022474.1	64398	0	DOWN
219747_at	hypothetical protein FLJ23191	NM_024574.1	79625	0	DOWN
220512_at	hypothetical protein FLJ21120	NM_024767.1	79824	0	DOWN
220537_at	myotubularin related protein 8	NM_017677.1	55613	0	DOWN
220604_x_at	formiminotransferase cyclodeaminase	NM_006657.1	10841	0	DOWN
221490_at	ubiquitin associated protein 1	AL136733.1	51271	0	DOWN
78047_s_at	matrix metalloproteinase 24 (membrane-inserted)	AW001777	10893	0	DOWN
200603_at	protein kinase, cAMP-dependent, regulatory, type I, alpha (tissue specific extinguisher 1)	AL050038.1	5573	0	DOWN
201742_x_at	splicing factor, arginine/serine-rich 1 (splicing factor 2, alternate splicing factor)	NM_006924.1	6426	0	DOWN
202192_s_at	growth arrest-specific 7	NM_005890.1	8522	0	DOWN
205302_at	insulin-like growth factor binding protein 1	NM_000596.1	3484	0	DOWN
205370_x_at	dihydrolipoamide branched chain transacylase (E2 component of branched chain keto acid dehydrogenase complex; maple syrup urine disease)	NM_001918.1	1629	0	DOWN
207141_s_at	potassium inwardly-rectifying channel, subfamily J, member 3	U39196.1	3760	0	DOWN
207684_at	T-box 6	NM_004608.1	6911	0	DOWN
207919_at	ADP-ribosyltransferase 1	NM_004314.1	417	0	DOWN
208781_x_at	sorting nexin 3	AF062483.1	8724	0	DOWN
209305_s_at	growth arrest and DNA-damage-inducible, beta	AF078077.1	4616	0	DOWN
209482_at	POP7 (processing of precursor, S. cerevisiae) homolog	BC001430.1	10248	0	DOWN
209888_s_at	myosin, light polypeptide 1, alkali; skeletal, fast	M20643.1	4632	0	DOWN
210187_at	FK506 binding protein 1A, 12kDa	BC005147.1	2280	0	DOWN
210250_x_at	adenylosuccinate lyase	AF067854.1	158	0	DOWN
212886_at	DKFZP434C171 protein	AL080169.1	26112	0	DOWN
217051_s_at	Consensus includes gb:AF257501.1 /DEF=Homo sapiens SYTSSX4v fusion protein (SSXTSSX4v fusion) mRNA, partial cds. /FEA=mRNA /GEN=SSXTSSX4v fusion /PROD=SYTSSX4v fusion protein /DB_XREF=gi:11127696 /UG=Hs.153221 synovial sarcoma, translocated to X chromosome	AF257501.1		0	DOWN
217446_x_at	Homo sapiens mRNA; cDNA DKFZp434M054 (from clone DKFZp434M054)	AL080160.1		0	DOWN
217800_s_at	Nedd4 family interacting protein 1	NM_030571.1	80762	0	DOWN
218528_s_at	ring finger protein 38	NM_022781.1	152006	0	DOWN
218830_at	ribosomal protein L26-like 1	NM_016093.1	51121	0	DOWN
219746_at	D4, zinc and double PHD fingers, family 3	NM_012074.1	8110	0	DOWN
38918_at	SRY (sex determining region Y)-box 13	AF083105	9580	0	DOWN
49327_at	sirtuin (silent mating type information regulation 2 homolog) 3 (S. cerevisiae)	AI492888	23410	0	DOWN
200025_s_at	ribosomal protein L27	NM_000988.1	6155	0	DOWN
200599_s_at	tumor rejection antigen (gp96) 1	NM_003299.1	7184	0	DOWN
200754_x_at	splicing factor, arginine/serine-rich 2	NM_003016.1	6427	0	DOWN
200781_s_at	ribosomal protein S15a	NM_001019.1	6210	0	DOWN
200924_s_at	solute carrier family 3 (activators of dibasic and neutral amino acid transport), member 2	NM_002394.1	6520	0	DOWN
201570_at	CGI-51 protein	NM_015380.1	25813	0	DOWN
201793_x_at	chromosome 1 open reading frame 16	BF509099	9887	0	DOWN
202301_s_at	hypothetical protein FLJ11021 similar to splicing factor, arginine/serine-rich 4	BE396879	65117	0	DOWN
202392_s_at	phosphatidylserine decarboxylase	NM_014338.1	23761	0	DOWN
204911_s_at	tripartite motif-containing 3	NM_006458.1	10612	0	DOWN
205812_s_at	gp25L2 protein	NM_006588.1	54732	0	DOWN
206313_at	major histocompatibility complex, class II, DO alpha	NM_002119.1	3111	0	DOWN
206574_s_at	protein tyrosine phosphatase type IVA, member 3	NM_007079.1	11156	0	DOWN
210083_at	sema domain, immunoglobulin domain (Ig), and GPI membrane anchor, (semaphorin) 7A	AF071542.1	8482	0	DOWN
211905_s_at	integrin, beta 4	AF011375.1	3691	0	DOWN
212501_at	CCAAT/enhancer binding protein (C/EBP), beta	AL564683	1051	0	DOWN
212790_x_at	hypothetical protein FLJ34236	BF942308	283373	0	DOWN
213203_at	small nuclear RNA activating complex, polypeptide 5, 19kDa	AI633709	10302	0	DOWN
213444_at	KIAA0543 protein	AB011115.1	23145	0	DOWN
214339_s_at	mitogen-activated protein kinase kinase kinase kinase 1	AA744529	11184	0	DOWN
214558_at	G protein-coupled receptor 12	NM_005288.1	2835	0	DOWN
218460_at	hypothetical protein FLJ20397	NM_017802.1	54919	0	DOWN
218631_at	hypothetical protein PP5395	NM_021732.1	60370	0	DOWN
219147_s_at	hypothetical protein FLJ20559	NM_017881.1	54981	0	DOWN
219590_x_at	CGI-30 protein	NM_015958.1	51611	0	DOWN
220363_s_at	engulfment and cell motility 2 (ced-12 homolog, C. elegans)	NM_022086.1	63916	0	DOWN
200621_at	cysteine and glycine-rich protein 1	NM_004078.1	1465	0	DOWN
200818_at	ATP synthase, H+ transporting, mitochondrial F1 complex, O subunit (oligomycin sensitivity conferring protein)	NM_001697.1	539	0	DOWN
201061_s_at	stomatin	M81635.1	2040	0	DOWN
202427_s_at	DKFZP564B167 protein	NM_015415.1	25874	0	DOWN
203074_at	annexin A8	NM_001630.1	244	0	DOWN
203295_s_at	ATPase, Na+/K+ transporting, alpha 2 (+) polypeptide	AW440492	477	0	DOWN
204187_at	guanosine monophosphate reductase	NM_006877.1	2766	0	DOWN
204973_at	gap junction protein, beta 1, 32kDa (connexin 32, Charcot-Marie-Tooth neuropathy, X-linked)	NM_000166.1	2705	0	DOWN
205975_s_at	homeo box D1	NM_024501.1	3231	0	DOWN
207338_s_at	zinc finger protein 200	NM_003454.1	7752	0	DOWN
208929_x_at	ribosomal protein L13	BC004954.1	6137	0	DOWN
209104_s_at	nucleolar protein family A, member 2 (H/ACA small nucleolar RNPs)	BC000009.1	55651	0	DOWN
210172_at	Homo sapiens mRNA for ZFM1 protein alternatively spliced product domain A, B and G, complete cds.	D26121.1		0	DOWN
211445_x_at	FKSG17	AF315951.1	83955	0	DOWN
211594_s_at	mitochondrial ribosomal protein L9	AB049636.1	65005	0	DOWN
213309_at	phospholipase C-like 2	AL117515.1	23228	0	DOWN
215012_at	coactivator for steroid receptors	AU144775	26036	0	DOWN
215718_s_at	PHD finger protein 3	AI949220	23469	0	DOWN
216054_x_at	myosin, light polypeptide 4, alkali; atrial, embryonic	X58851	4635	0	DOWN
217414_x_at	Consensus includes gb:V00489 /DEF=Human alpha-globin gene with flanks /FEA=mRNA /DB_XREF=gi:28548 /UG=Hs.272572 hemoglobin, alpha 2	V00489		0	DOWN
218574_s_at	LIM and cysteine-rich domains 1	NM_014583.1	29995	0	DOWN
221673_s_at	casein kinase 1, gamma 1	AB042563.1	53944	0	DOWN
221855_at	Homo sapiens, clone IMAGE:3626627, mRNA	N31716		0	DOWN
222203_s_at	retinol dehydrogenase 14 (all-trans and 9-cis)	AK023625.1	57665	0	DOWN
222366_at	ESTs	W86781		0	DOWN
36004_at	inhibitor of kappa light polypeptide gene enhancer in B-cells, kinase gamma	AF074382	8517	0	DOWN
41113_at	KIAA0557 protein	AI871396	26048	0	DOWN
200081_s_at	ribosomal protein S6	BE741754	6194	0	DOWN
200095_x_at	ribosomal protein S10	AA320764	6204	0	DOWN
200654_at	procollagen-proline, 2-oxoglutarate 4-dioxygenase (proline 4-hydroxylase), beta polypeptide (protein disulfide isomerase; thyroid hormone binding protein p55)	J02783.1	5034	0	DOWN
201178_at	F-box only protein 7	NM_012179.1	25793	0	DOWN
201477_s_at	ribonucleotide reductase M1 polypeptide	NM_001033.1	6240	0	DOWN
201950_x_at	capping protein (actin filament) muscle Z-line, beta	NM_004930.1	832	0	DOWN
201974_s_at	CGI-43 protein	NM_015622.1	51622	0	DOWN
202346_at	huntingtin interacting protein 2	NM_005339.2	3093	0	DOWN
202947_s_at	glycophorin C (Gerbich blood group)	NM_002101.2	2995	0	DOWN
205855_at	zinc finger protein 197	NM_006991.2	10168	0	DOWN
206765_at	potassium inwardly-rectifying channel, subfamily J, member 2	AF153820.1	3759	0	DOWN
206945_at	lactase	NM_002299.1	3938	0	DOWN
207365_x_at	KIAA0570 gene product	NM_014709.1	9736	0	DOWN
207400_at	neuropeptide Y receptor Y5	NM_006174.1	4889	0	DOWN
207486_x_at	chimerin (chimaerin) 2	NM_004067.1	1124	0	DOWN
208120_x_at	gb:NM_031221.1 /DEF=Homo sapiens hypothetical protein FKSG63 (FKSG63), mRNA. /FEA=mRNA /GEN=FKSG63 /PROD=hypothetical protein FKSG63 /DB_XREF=gi:13654297 /FL=gb:NM_031221.1	NM_031221.1		0	DOWN
208705_s_at	eukaryotic translation initiation factor 5	AL080102.1	1983	0	DOWN
209492_x_at	ATP synthase, H+ transporting, mitochondrial F0 complex, subunit e	BC003679.1	521	0	DOWN
209742_s_at	myosin, light polypeptide 2, regulatory, cardiac, slow	AF020768.1	4633	0	DOWN
210046_s_at	isocitrate dehydrogenase 2 (NADP+), mitochondrial	U52144.1	3418	0	DOWN
210493_s_at	KIAA0626 gene product	BC001279.1	9848	0	DOWN
210648_x_at	sorting nexin 3	AB047360.1	8724	0	DOWN
211678_s_at	zinc finger protein 313	AF090934.1	55905	0	DOWN
212161_at	adaptor-related protein complex 2, alpha 2 subunit	AB020706.1	161	0	DOWN
212203_x_at	interferon induced transmembrane protein 3 (1-8U)	BF338947	10410	0	DOWN
212214_at	optic atrophy 1 (autosomal dominant)	AB011139.1	4976	0	DOWN
212233_at	Homo sapiens cDNA FLJ30550 fis, clone BRAWH2001502.	AL523076		0	DOWN
212568_s_at	dihydrolipoamide S-acetyltransferase (E2 component of pyruvate dehydrogenase complex)	BF978872	1737	0	DOWN
213052_at	protein kinase, cAMP-dependent, regulatory, type II, alpha	BF246917	5576	0	DOWN
214266_s_at	enigma (LIM domain protein)	AW206786	9260	0	DOWN
214474_at	protein kinase, AMP-activated, beta 2 non-catalytic subunit	NM_005399.1	5565	0	DOWN
215015_at	hypothetical protein LOC92558	AA319460	92558	0	DOWN
216652_s_at	Homo sapiens mRNA; cDNA DKFZp434H0872 (from clone DKFZp434H0872)	AL137673.1		0	DOWN
219842_at	hypothetical protein FLJ20051	NM_019087.1	54622	0	DOWN
219910_at	Huntingtin interacting protein E	NM_007076.1	11153	0	DOWN
220792_at	PR domain containing 5	NM_018699.1	11107	0	DOWN
221266_s_at	DC-specific transmembrane protein	NM_030788.1	81501	0	DOWN
221667_s_at	protein kinase H11	AF133207.1	26353	0	DOWN
200809_x_at	ribosomal protein L12	NM_000976.1	6136	0	DOWN
200976_s_at	Tax1 (human T-cell leukemia virus type I) binding protein 1	NM_006024.2	8887	0	DOWN
201154_x_at	ribosomal protein L4	NM_000968.1	6124	0	DOWN
201221_s_at	small nuclear ribonucleoprotein 70kDa polypeptide (RNP antigen)	NM_003089.1	6625	0	DOWN
201356_at	splicing factor 3a, subunit 1, 120kDa	BF129339	10291	0	DOWN
201841_s_at	heat shock 27kDa protein 1	NM_001540.2	3315	0	DOWN
202292_x_at	lysophospholipase II	NM_007260.1	11313	0	DOWN
202376_at	serine (or cysteine) proteinase inhibitor, clade A (alpha-1 antiproteinase, antitrypsin), member 3	NM_001085.2	12	0	DOWN
202587_s_at	adenylate kinase 1	BC001116.1	203	0	DOWN
202957_at	hematopoietic cell-specific Lyn substrate 1	NM_005335.1	3059	0	DOWN
203863_at	actinin, alpha 2	NM_001103.1	88	0	DOWN
204670_x_at	major histocompatibility complex, class II, DR beta 5	NM_002125.1	3127	0	DOWN
205008_s_at	DNA-dependent protein kinase catalytic subunit-interacting protein 2	NM_006383.1	10518	0	DOWN
205030_at	fatty acid binding protein 7, brain	NM_001446.1	2173	0	DOWN
205039_s_at	zinc finger protein, subfamily 1A, 1 (Ikaros)	NM_006060.1	10320	0	DOWN
205674_x_at	FXYD domain containing ion transport regulator 2	NM_001680.2	486	0	DOWN
207641_at	tumor necrosis factor receptor superfamily, member 13B	NM_012452.1	23495	0	DOWN
208098_at	olfactory receptor, family 5, subfamily V, member 1	NM_030876.1	81696	0	DOWN
209148_at	retinoid X receptor, beta	BC001167.1	6257	0	DOWN
209283_at	crystallin, alpha B	AF007162.1	1410	0	DOWN
209413_at	UDP-Gal:betaGlcNAc beta 1,4- galactosyltransferase, polypeptide 2	BC002431.1	8704	0	DOWN
209435_s_at	rho/rac guanine nucleotide exchange factor (GEF) 2	BC000265.1	9181	0	DOWN
209841_s_at	leucine-rich repeat protein, neuronal 3	AL442092.1	54674	0	DOWN
211378_x_at	peptidylprolyl isomerase A (cyclophilin A)	BC001224.1	5478	0	DOWN
211452_x_at	leucine rich repeat (in FLII) interacting protein 1	AF130054.1	9208	0	DOWN
211858_x_at	GNAS complex locus	AF088184.1	2778	0	DOWN
213875_x_at	hypothetical protein FLJ12619	BG252842	81688	0	DOWN
214368_at	RAS guanyl releasing protein 2 (calcium and DAG-regulated)	AI688812	10235	0	DOWN
214734_at	SLAC2-B	AB014524.1	23086	0	DOWN
215836_s_at	protocadherin gamma subfamily C, 3	AK026188.1	5098	0	DOWN
216738_at	Homo sapiens cDNA: FLJ20900 fis, clone ADKA03593.	AK024553.1		0	DOWN
216963_s_at	growth associated protein 43	AF279774.1	2596	0	DOWN
217696_at	fucosyltransferase 7 (alpha (1,3) fucosyltransferase)	AA767713	2529	0	DOWN
219106_s_at	sarcomeric muscle protein	NM_006063.1	10324	0	DOWN
219385_at	B lymphocyte activator macrophage expressed	NM_020125.1	56833	0	DOWN
220090_at	chromosome 1 open reading frame 10	NM_016190.1	49860	0	DOWN
220916_at	hypothetical protein FLJ13310	NM_025118.1	80188	0	DOWN
221473_x_at	tumor differentially expressed 1	U49188.1	10955	0	DOWN
221600_s_at	PTD015 protein	BC002752.1	28971	0	DOWN
221985_at	hypothetical protein FLJ20059	AW006750	54800	0	DOWN
56197_at	phospholipid scramblase 3	AI783924	57048	0	DOWN
201104_x_at	hypothetical protein DJ328E19.C1.1	NM_015383.1	25832	0	DOWN
204336_s_at	regulator of G-protein signalling 19	NM_005873.1	10287	0	DOWN
204752_x_at	ADP-ribosyltransferase (NAD+; poly(ADP-ribose) polymerase)-like 2	NM_005484.2	10038	0	DOWN
206580_s_at	EGF-containing fibulin-like extracellular matrix protein 2	NM_016938.1	30008	0	DOWN
207347_at	excision repair cross-complementing rodent repair deficiency, complementation group 6	NM_000124.1	2074	0	DOWN
207663_x_at	G antigen 3	NM_001473.1	2575	0	DOWN
208384_s_at	midline 2	NM_012216.1	11043	0	DOWN
208764_s_at	ATP synthase, H+ transporting, mitochondrial F0 complex, subunit c (subunit 9), isoform 2	D13119.1	517	0	DOWN
208855_s_at	serine/threonine kinase 24 (STE20 homolog, yeast)	AF083420.1	8428	0	DOWN
209230_s_at	p8 protein (candidate of metastasis 1)	AF135266.1	26471	0	DOWN
209897_s_at	slit homolog 2 (Drosophila)	AF055585.1	9353	0	DOWN
210967_x_at	calcium channel, voltage-dependent, beta 1 subunit	M92301.1	782	0	DOWN
211696_x_at	hemoglobin, beta	AF349114.1	3043	0	DOWN
212371_at	Homo sapiens mRNA; cDNA DKFZp586C1019 (from clone DKFZp586C1019)	AL049397.1		0	DOWN
214438_at	H2.0-like homeo box 1 (Drosophila)	M60721.1	3142	0	DOWN
216221_s_at	pumilio homolog 2 (Drosophila)	D87078.2	23369	0	DOWN
217207_s_at	butyrophilin-like 3	AK025267.1	10917	0	DOWN
217225_x_at	hypothetical protein LOC283820	AL512687.1	283820	0	DOWN
217720_at	16.7Kd protein	NM_016139.1	51142	0	DOWN
218074_at	CGI-128 protein	NM_016062.1	51647	0	DOWN
218143_s_at	secretory carrier membrane protein 2	NM_005697.2	10066	0	DOWN
219553_at	non-metastatic cells 7, protein expressed in (nucleoside-diphosphate kinase)	NM_013330.2	29922	0	DOWN
220856_x_at	gb:NM_014128.1 /DEF=Homo sapiens PRO0470 protein (PRO0470), mRNA. /FEA=mRNA /GEN=PRO0470 /PROD=PRO0470 protein /DB_XREF=gi:7662555 /UG=Hs.278937 PRO0470 protein /FL=gb:AF090928.1 gb:NM_014128.1	NM_014128.1		0	DOWN
221270_s_at	tRNA-guanine transglycosylase	NM_031209.1	81890	0	DOWN
222280_at	Homo sapiens cDNA FLJ34713 fis, clone MESAN2004138.	BG491393		0	DOWN
39817_s_at	putative c-Myc-responsive	AF040105	10591	0	DOWN
51200_at	hypothetical protein FLJ20850	AI744084	55049	0	DOWN
200006_at	Parkinson disease (autosomal recessive, early onset) 7	NM_007262.1	11315	0	DOWN
202510_s_at	tumor necrosis factor, alpha-induced protein 2	NM_006291.1	7127	0	DOWN
203394_s_at	hairy and enhancer of split 1, (Drosophila)	BE973687	3280	0	DOWN
203621_at	NADH dehydrogenase (ubiquinone) 1 beta subcomplex, 5, 16kDa	NM_002492.1	4711	0	DOWN
203861_s_at	actinin, alpha 2	NM_001103.1	88	0	DOWN
204268_at	S100 calcium binding protein A2	NM_005978.2	6273	0	DOWN
204461_x_at	RAD1 homolog (S. pombe)	NM_002853.1	5810	0	DOWN
208677_s_at	basigin (OK blood group)	AL550657	682	0	DOWN
209185_s_at	insulin receptor substrate 2	AF073310.1	8660	0	DOWN
209380_s_at	ATP-binding cassette, sub-family C (CFTR/MRP), member 5	AF146074.1	10057	0	DOWN
210691_s_at	Siah-interacting protein	AF275803.1	27101	0	DOWN
211890_x_at	calpain 3, (p94)	AF127765.3	825	0	DOWN
211985_s_at	Homo sapiens, clone IMAGE:5301034, mRNA	AI653730		0	DOWN
212179_at	SR rich protein	AL080186.1	25957	0	DOWN
212227_x_at	putative translation initiation factor	AL516854	10209	0	DOWN
212639_x_at	tubulin, alpha, ubiquitous	AL581768	10376	0	DOWN
214057_at	myeloid cell leukemia sequence 1 (BCL2-related)	H71805	4170	0	DOWN
215082_at	ESTs	BF973387		0	DOWN
215622_x_at	PHD finger protein 7	AL137671.1	51533	0	DOWN
217967_s_at	chromosome 1 open reading frame 24	AF288391.1	116496	0	DOWN
218906_x_at	likely ortholog of mouse kinesin light chain 2	NM_022822.1	64837	0	DOWN
219679_s_at	WW domain-containing adapter with a coiled-coil region	NM_018604.1	51322	0	DOWN
221700_s_at	ubiquitin A-52 residue ribosomal protein fusion product 1	AF348700.1	7311	0	DOWN
31846_at	ras homolog gene family, member D	AW003733	29984	0	DOWN
38487_at	stabilin 1	D87433	23166	0	DOWN
48612_at	hypothetical protein FLJ31821	AA225490	146268	0	DOWN
48659_at	Homo sapiens cDNA FLJ38609 fis, clone HEART2005310.	W60802		0	DOWN
200053_at	sperm associated antigen 7	NM_004890.1	9552	0	DOWN
200085_s_at	transcription elongation factor B (SIII), polypeptide 2 (18kDa, elongin B)	NM_007108.1	6923	0	DOWN
200758_s_at	nuclear factor (erythroid-derived 2)-like 1	AI361227	4779	0	DOWN
201369_s_at	zinc finger protein 36, C3H type-like 2	NM_006887.1	678	0	DOWN
201777_s_at	KIAA0494 gene product	BC002525.1	9813	0	DOWN
201783_s_at	v-rel reticuloendotheliosis viral oncogene homolog A, nuclear factor of kappa light polypeptide gene enhancer in B-cells 3, p65 (avian)	NM_021975.1	5970	0	DOWN
201957_at	protein phosphatase 1, regulatory (inhibitor) subunit 12B	AF324888.1	4660	0	DOWN
203025_at	ARD1 homolog, N-acetyltransferase (S. cerevisiae)	NM_003491.1	8260	0	DOWN
203221_at	transducin-like enhancer of split 1 (E(sp1) homolog, Drosophila)	AI951720	7088	0	DOWN
203376_at	pre-mRNA splicing factor 17	BG528818	51362	0	DOWN
205384_at	FXYD domain containing ion transport regulator 1 (phospholemman)	NM_005031.2	5348	0	DOWN
206242_at	transmembrane 4 superfamily member 5	NM_003963.1	9032	0	DOWN
206816_s_at	sperm associated antigen 8	NM_012436.1	26206	0	DOWN
208475_at	hypothetical protein FLJ10210	NM_018027.1	55691	0	DOWN
209123_at	quinoid dihydropteridine reductase	BC000576.1	5860	0	DOWN
209354_at	tumor necrosis factor receptor superfamily, member 14 (herpesvirus entry mediator)	BC002794.1	8764	0	DOWN
209521_s_at	angiomotin	AF286598.1	154796	0	DOWN
211402_x_at	nuclear receptor subfamily 6, group A, member 1	AF004291.1	2649	0	DOWN
211493_x_at	dystrobrevin, alpha	U46744.1	1837	0	DOWN
211976_at	Homo sapiens clone 23872 mRNA sequence	AK026168.1		0	DOWN
213360_s_at	POM121 membrane glycoprotein (rat)	AA514622	9883	0	DOWN
213656_s_at	Homo sapiens mRNA; cDNA DKFZp434I139 (from clone DKFZp434I139)	BF593594		0	DOWN
213717_at	LIM domain binding 3	AA211481	11155	0	DOWN
213736_at	cytochrome c oxidase subunit Vb	AI557312	1329	0	DOWN
214327_x_at	tumor protein, translationally-controlled 1	AI888178	7178	0	DOWN
216282_x_at	polymerase (RNA) II (DNA directed) polypeptide C, 33kDa	AJ224143.1	5432	0	DOWN
217473_x_at	Consensus includes gb:AF229163 /DEF=Homo sapiens natural resistance-associated macrophage protein 1 (SLC11A1) gene, complete cds, alternatively spliced; and nuclear LIM interactor-interacting factor (NLI-IF) gene, complete cds /FEA=mRNA_3 /DB_XREF=gi:10257408 /UG=Hs.182611 solute carrier family 11 (proton-coupled divalent metal ion transporters), member 1	AF229163		0	DOWN
220823_at	hypothetical protein FLJ20019	NM_017624.1	54787	0	DOWN
200641_s_at	tyrosine 3-monooxygenase/tryptophan 5-monooxygenase activation protein, zeta polypeptide	U28964.1	7534	0	DOWN
200711_s_at	S-phase kinase-associated protein 1A (p19A)	NM_003197.2	6500	0	DOWN
200954_at	ATPase, H+ transporting, lysosomal 16kDa, V0 subunit c	NM_001694.1	527	0	DOWN
201084_s_at	Bcl-2-associated transcription factor	NM_014739.1	9774	0	DOWN
201254_x_at	ribosomal protein S6	NM_001010.1	6194	0	DOWN
201859_at	proteoglycan 1, secretory granule	NM_002727.1	5552	0	DOWN
203113_s_at	eukaryotic translation elongation factor 1 delta (guanine nucleotide exchange protein)	NM_001960.1	1936	0	DOWN
204572_s_at	protein (peptidyl-prolyl cis/trans isomerase) NIMA-interacting, 4 (parvulin)	NM_006223.1	5303	0	DOWN
204735_at	phosphodiesterase 4A, cAMP-specific (phosphodiesterase E2 dunce homolog, Drosophila)	NM_006202.1	5141	0	DOWN
206160_at	apolipoprotein B mRNA editing enzyme, catalytic polypeptide-like 2	NM_006789.1	10930	0	DOWN
207473_at	motilin	NM_002418.1	4295	0	DOWN
208718_at	Homo sapiens, clone IMAGE:5264473, mRNA	Z97056		0	DOWN
208980_s_at	ubiquitin C	M26880.1	7316	0	DOWN
209948_at	potassium large conductance calcium-activated channel, subfamily M, beta member 1	U61536.1	3779	0	DOWN
210211_s_at	heat shock 90kDa protein 1, alpha	AF028832.1	3320	0	DOWN
211836_s_at	myelin oligodendrocyte glycoprotein	U18800.1	4340	0	DOWN
212180_at	v-crk sarcoma virus CT10 oncogene homolog (avian)-like	AK000311.1	1399	0	DOWN
215479_at	Homo sapiens cDNA FLJ20780 fis, clone COL04256.	AK000787.1		0	DOWN
215493_x_at	butyrophilin, subfamily 2, member A1	AL121936	11120	0	DOWN
216231_s_at	beta-2-microglobulin	AW188940	567	0	DOWN
217806_s_at	DKFZP586F1524 protein	NM_015584.1	26073	0	DOWN
218205_s_at	MAP kinase-interacting serine/threonine kinase 2	NM_017572.1	2872	0	DOWN
220419_s_at	ubiquitin specific protease 25	NM_013396.1	29761	0	DOWN
220947_s_at	DKFZP434P1750 protein	NM_015527.1	26000	0	DOWN
221043_at	gb:NM_013395.1 /DEF=Homo sapiens proteinx0008 (AD013), mRNA. /FEA=mRNA /GEN=AD013 /PROD=proteinx0008 /DB_XREF=gi:7019320 /UG=Hs.125294 proteinx0008 /FL=gb:AF150735.1 gb:NM_013395.1	NM_013395.1		0	DOWN
221501_x_at	nuclear pore complex interacting protein	AF229069.1	9284	0	DOWN
33736_at	stomatin (EPB72)-like 1	Y16522	9399	0	DOWN
33768_at	dystrophia myotonica-containing WD repeat motif	L19267	1762	0	DOWN
50277_at	golgi associated, gamma adaptin ear containing, ARF binding protein 1	AW001443	26088	0	DOWN
200089_s_at	ribosomal protein L4	AI953886	6124	0	DOWN
201385_at	DEAD/H (Asp-Glu-Ala-Asp/His) box polypeptide 15	NM_001358.1	1665	0	DOWN
202383_at	Smcx homolog, X chromosome (mouse)	NM_004187.1	8242	0	DOWN
204842_x_at	protein kinase, cAMP-dependent, regulatory, type II, alpha	BC002763.1	5576	0	DOWN
207547_s_at	TU3A protein	NM_007177.1	11170	0	DOWN
208261_x_at	interferon, alpha 10	NM_002171.1	3446	0	DOWN
208843_s_at	golgi reassembly stacking protein 2, 55kDa	BC001408.1	26003	0	DOWN
211656_x_at	major histocompatibility complex, class II, DQ beta 1	M32577.1	3119	0	DOWN
211971_s_at	leucine-rich PPR-motif containing	AF052133.1	10128	0	DOWN
212273_x_at	GNAS complex locus	AI591100	2778	0	DOWN
213747_at	ornithine decarboxylase antizyme inhibitor	AA047234	51582	0	DOWN
215447_at	Homo sapiens mRNA; cDNA DKFZp586J0323 (from clone DKFZp586J0323)	AL080215.1		0	DOWN
216203_at	serine palmitoyltransferase, long chain base subunit 2	U15555.1	9517	0	DOWN
219259_at	hypothetical protein FLJ12287 similar to semaphorins	NM_022367.1	64218	0	DOWN
219509_at	myozenin 1	NM_021245.1	58529	0	DOWN
220864_s_at	cell death-regulatory protein GRIM19	NM_015965.1	51079	0	DOWN
221294_at	G protein-coupled receptor 21	NM_005294.1	2844	0	DOWN
221569_at	hypothetical protein FLJ20069	AL136797.1	54806	0	DOWN
222021_x_at	succinate dehydrogenase complex, subunit A, flavoprotein (Fp)	AI348006	6389	0	DOWN
77508_r_at	Fos-related antigen	AW001436	79874	0	DOWN
200663_at	CD63 antigen (melanoma 1 antigen)	NM_001780.1	967	0	DOWN
201230_s_at	ariadne homolog 2 (Drosophila)	NM_006321.1	10425	0	DOWN
201600_at	repressor of estrogen receptor activity	NM_007273.1	11331	0	DOWN
202144_s_at	adenylosuccinate lyase	NM_000026.1	158	0	DOWN
202333_s_at	ubiquitin-conjugating enzyme E2B (RAD6 homolog)	AA877765	7320	0	DOWN
202548_s_at	Rho guanine nucleotide exchange factor (GEF) 7	NM_003899.1	8874	0	DOWN
202921_s_at	ankyrin 2, neuronal	NM_001148.2	287	0	DOWN
204483_at	enolase 3, (beta, muscle)	NM_001976.1	2027	0	DOWN
205485_at	ryanodine receptor 1 (skeletal)	NM_000540.1	6261	0	DOWN
206309_at	leukocyte cell derived chemotaxin 1	NM_007015.1	11061	0	DOWN
207618_s_at	BCS1-like (yeast)	NM_004328.1	617	0	DOWN
208640_at	ras-related C3 botulinum toxin substrate 1 (rho family, small GTP binding protein Rac1)	BG292367	5879	0	DOWN
208680_at	peroxiredoxin 1	L19184.1	5052	0	DOWN
209072_at	myelin basic protein	M13577.1	4155	0	DOWN
210298_x_at	four and a half LIM domains 1	AF098518.1	2273	0	DOWN
211662_s_at	voltage-dependent anion channel 2	L08666.1	7417	0	DOWN
212859_x_at	metallothionein 1E (functional)	BF217861	4493	0	DOWN
214027_x_at	desmin	AA889653	1674	0	DOWN
214560_at	formyl peptide receptor-like 2	NM_002030.2	2359	0	DOWN
216440_at	Homo sapiens cDNA: FLJ21215 fis, clone COL00526.	AK024868.1		0	DOWN
218707_at	endothelial zinc finger protein 2	NM_018337.1	55311	0	DOWN
221489_s_at	sprouty homolog 4 (Drosophila)	AF227517.1	81848	0	DOWN
221957_at	pyruvate dehydrogenase kinase, isoenzyme 3	BF939522	5165	0	DOWN
41644_at	KIAA0790 protein	AB018333	23328	0	DOWN
60471_at	Ras and Rab interactor 3	AA625133	79890	0	DOWN
200043_at	enhancer of rudimentary homolog (Drosophila)	NM_004450.1	2079	0	DOWN
200669_s_at	ubiquitin-conjugating enzyme E2D 3 (UBC4/5 homolog, yeast)	NM_003340.1	7323	0	DOWN
201674_s_at	A kinase (PRKA) anchor protein 1	BC000729.1	8165	0	DOWN
201894_s_at	decorin	NM_001920.1	1634	0	DOWN
202071_at	syndecan 4 (amphiglycan, ryudocan)	NM_002999.1	6385	0	DOWN
202442_at	adaptor-related protein complex 3, sigma 1 subunit	NM_001284.1	1176	0	DOWN
205177_at	troponin I, skeletal, slow	NM_003281.1	7135	0	DOWN
205656_at	protocadherin 17	NM_014459.1	27253	0	DOWN
206029_at	cardiac ankyrin repeat protein	NM_014391.1	27063	0	DOWN
207507_s_at	ATP synthase, H+ transporting, mitochondrial F0 complex, subunit c (subunit 9) isoform 3	NM_001689.1	518	0	DOWN
208768_x_at	ribosomal protein L22	D17652.1	6146	0	DOWN
208774_at	Homo sapiens cDNA FLJ39631 fis, clone SMINT2002210.	AV700224		0	DOWN
208972_s_at	ATP synthase, H+ transporting, mitochondrial F0 complex, subunit c (subunit 9), isoform 1	AL080089.1	516	0	DOWN
210644_s_at	leukocyte-associated Ig-like receptor 1	AF109683.1	3903	0	DOWN
211345_x_at	gb:AF119850.1 /DEF=Homo sapiens PRO1608 mRNA, complete cds. /FEA=mRNA /PROD=PRO1608 /DB_XREF=gi:7770136 /UG=Hs.2186 eukaryotic translation elongation factor 1 gamma /FL=gb:AF119850.1	AF119850.1		0	DOWN
211813_x_at	decorin	AF138303.1	1634	0	DOWN
212473_s_at	Homo sapiens cDNA: FLJ21533 fis, clone COL06072.	BE965029		0	DOWN
212778_at	KIAA0602 protein	AL583340	23241	0	DOWN
212851_at	KIAA0276 protein	D87466.1	23142	0	DOWN
213366_x_at	ATP synthase, H+ transporting, mitochondrial F1 complex, gamma polypeptide 1	AV711183	509	0	DOWN
214328_s_at	heat shock 90kDa protein 1, alpha	R01140	3320	0	DOWN
217753_s_at	ribosomal protein S26	NM_001029.1	6231	0	DOWN
220795_s_at	KIAA1446 protein	NM_020836.1	57596	0	DOWN
221170_at	histamine receptor H4	AF312230.1	59340	0	DOWN
51176_at	cofactor required for Sp1 transcriptional activation, subunit 8, 34kDa	AA131335	9442	0	DOWN
1007_s_at	discoidin domain receptor family, member 1	U48705	780	0	DOWN
200869_at	ribosomal protein L18a	NM_000980.1	6142	0	DOWN
201636_at	fragile X mental retardation, autosomal homolog 1	AI990766	8087	0	DOWN
201994_at	mortality factor 4 like 2	NM_012286.1	9643	0	DOWN
202478_at	GS3955 protein	NM_021643.1	28951	0	DOWN
204802_at	Ras-related associated with diabetes	NM_004165.1	6236	0	DOWN
206323_x_at	oligophrenin 1	NM_002547.1	4983	0	DOWN
208780_x_at	VAMP (vesicle-associated membrane protein)-associated protein A, 33kDa	AF154847.1	9218	0	DOWN
210532_s_at	chromosome 14 open reading frame 2	AF116639.1	9556	0	DOWN
211475_s_at	BCL2-associated athanogene	AF116273.1	573	0	DOWN
211942_x_at	ESTs, Highly similar to S29539 ribosomal protein L13a, cytosolic - human [H.sapiens]	BF979419		0	DOWN
212230_at	phosphatidic acid phosphatase type 2B	AL576654	8613	0	DOWN
214969_at	mitogen-activated protein kinase kinase kinase 9	AF251442.1	4293	0	DOWN
215639_at	Homo sapiens cDNA FLJ20854 fis, clone ADKA01341.	AK000861.1		0	DOWN
218093_s_at	ankyrin repeat domain 10	NM_017664.1	55608	0	DOWN
219232_s_at	egl nine homolog 3 (C. elegans)	NM_022073.1	112399	0	DOWN
219268_at	hypothetical protein FLJ10761	NM_018208.1	55224	0	DOWN
396_f_at	erythropoietin receptor	X97671	2057	0	DOWN
200086_s_at	cytochrome c oxidase subunit IV isoform 1	AA854966	1327	0	DOWN
200772_x_at	prothymosin, alpha (gene sequence 28)	BF686442	5757	0	DOWN
201554_x_at	glycogenin	NM_004130.1	2992	0	DOWN
204097_s_at	CGI-79 protein	AF078865.1	51634	0	DOWN
205894_at	arylsulfatase E (chondrodysplasia punctata 1)	NM_000047.1	415	0	DOWN
206116_s_at	tropomyosin 1 (alpha)	NM_000366.1	7168	0	DOWN
209654_at	KIAA0947 protein	BC004902.1	23379	0	DOWN
210149_s_at	ATP synthase, H+ transporting, mitochondrial F0 complex, subunit d	AF061735.1	10476	0	DOWN
213179_at	RCD1 required for cell differentiation1 homolog (S. pombe)	BG289914	9125	0	DOWN
213763_at	Homo sapiens, clone IMAGE:4797596, mRNA	R37104		0	DOWN
213885_at	tripartite motif-containing 3	AA114843	10612	0	DOWN
213890_x_at	ribosomal protein S16	AI200589	6217	0	DOWN
214932_at	likely homolog of rat kinase D-interacting substance of 220 kDa	AL133620.1	57498	0	DOWN
217952_x_at	PHD finger protein 3	AW189430	23469	0	DOWN
218211_s_at	melanophilin	NM_024101.1	79083	0	DOWN
218421_at	ceramide kinase	NM_022766.1	64781	0	DOWN
221307_at	Kv channel interacting protein 1	NM_014592.1	30820	0	DOWN
32029_at	3-phosphoinositide dependent protein kinase-1	AF017995	5170	0	DOWN
45749_at	hypothetical protein FLJ13725	AA400206	79567	0	DOWN
48106_at	hypothetical protein FLJ20489	H14241	55652	0	DOWN
200013_at	dipeptidylpeptidase 7	NM_000986.1	29952	0	DOWN
200725_x_at	ribosomal protein L10	NM_006013.1	6134	0	DOWN
203935_at	activin A receptor, type I	NM_001105.2	90	0	DOWN
205949_at	carbonic anhydrase I	M33987.1	759	0	DOWN
206473_at	membrane-bound transcription factor protease, site 2	NM_015884.1	51360	0	DOWN
209685_s_at	protein kinase C, beta 1	M13975.1	5579	0	DOWN
209808_x_at	inhibitor of growth family, member 1	AW193656	3621	0	DOWN
210201_x_at	bridging integrator 1	AF001383.1	274	0	DOWN
210574_s_at	nuclear distribution gene C homolog (A. nidulans)	AF241788.1	10726	0	DOWN
211393_at	zinc finger protein 278	AF242522.1	23598	0	DOWN
211663_x_at	prostaglandin D2 synthase 21kDa (brain)	M61900.1	5730	0	DOWN
211745_x_at	hemoglobin, alpha 2	BC005931.1	3040	0	DOWN
211972_x_at	ribosomal protein, large, P0	AI953822	6175	0	DOWN
212228_s_at	hypothetical protein DKFZp434K046	AC004382	57017	0	DOWN
213683_at	fatty-acid-Coenzyme A ligase, long-chain 6	AV727634	23305	0	DOWN
217756_x_at	small EDRK-rich factor 2	NM_005770.1	10169	0	DOWN
218630_at	hypothetical protein FLJ20345	NM_017777.1	54903	0	DOWN
219096_at	hypothetical protein FLJ22160	NM_024585.1	79637	0	DOWN
221432_s_at	putative mitochondrial solute carrier	NM_031212.1	81894	0	DOWN
56256_at	CGI-40 protein	AA150165	51092	0	DOWN
200834_s_at	ribosomal protein S21	NM_001024.1	6227	0	DOWN
201066_at	cytochrome c-1	NM_001916.1	1537	0	DOWN
201272_at	aldo-keto reductase family 1, member B1 (aldose reductase)	NM_001628.1	231	0	DOWN
201781_s_at	ESTs, Highly similar to aryl hydrocarbon receptor-interacting protein; HBV-X associated protein [Homo sapiens] [H.sapiens]	AL558532		0	DOWN
203606_at	NADH dehydrogenase (ubiquinone) Fe-S protein 6, 13kDa (NADH-coenzyme Q reductase)	NM_004553.1	4726	0	DOWN
203822_s_at	E74-like factor 2 (ets domain transcription factor)	NM_006874.1	1998	0	DOWN
204534_at	vitronectin (serum spreading factor, somatomedin B, complement S-protein)	NM_000638.1	7448	0	DOWN
208598_s_at	upstream regulatory element binding protein 1	NM_005703.2	10075	0	DOWN
208834_x_at	ribosomal protein L23a	BC001865.1	6147	0	DOWN
209329_x_at	hypothetical protein MGC2198	BC000587.1	192286	0	DOWN
212191_x_at	ribosomal protein L13	AW574664	6137	0	DOWN
215498_s_at	mitogen-activated protein kinase kinase 3	AA780381	5606	0	DOWN
220605_s_at	sirtuin (silent mating type information regulation 2 homolog) 2 (S. cerevisiae)	NM_012237.2	22933	0	DOWN
220755_s_at	chromosome 6 open reading frame 48	NM_016947.1	50854	0	DOWN
35776_at	intersectin 1 (SH3 domain protein)	AF064243	6453	0	DOWN
1487_at	estrogen-related receptor alpha	L38487	2101	0	DOWN
200029_at	ribosomal protein L19	NM_000981.1	6143	0	DOWN
200092_s_at	ribosomal protein L37	BF216701	6167	0	DOWN
200650_s_at	lactate dehydrogenase A	NM_005566.1	3939	0	DOWN
200827_at	procollagen-lysine, 2-oxoglutarate 5-dioxygenase (lysine hydroxylase, Ehlers-Danlos syndrome type VI)	NM_000302.1	5351	0	DOWN
200993_at	ESTs	AL137335.1		0	DOWN
201000_at	alanyl-tRNA synthetase	NM_001605.1	16	0	DOWN
201527_at	ATPase, H+ transporting, lysosomal 14kDa, V1 subunit F	NM_004231.1	9296	0	DOWN
201966_at	NADH dehydrogenase (ubiquinone) Fe-S protein 2, 49kDa (NADH-coenzyme Q reductase)	NM_004550.1	4720	0	DOWN
202300_at	hepatitis B virus x interacting protein	NM_006402.1	10542	0	DOWN
202834_at	angiotensinogen (serine (or cysteine) proteinase inhibitor, clade A (alpha-1 antiproteinase, antitrypsin), member 8)	NM_000029.1	183	0	DOWN
203107_x_at	ribosomal protein S2	NM_002952.1	6187	0	DOWN
204495_s_at	DKFZP434H132 protein	NM_015492.1	25958	0	DOWN
211977_at	G protein-coupled receptor 107	AK024651.1	57720	0	DOWN
212236_x_at	keratin 17	Z19574	3872	0	DOWN
212361_s_at	Homo sapiens mRNA; cDNA DKFZp434E1835 (from clone DKFZp434E1835)	AK000300.1		0	DOWN
213574_s_at	karyopherin (importin) beta 1	AA861608	3837	0	DOWN
213873_at	endothelial and smooth muscle cell-derived neuropilin-like protein	D29810.1	131566	0	DOWN
215645_at	Homo sapiens clone HQ0021	AF090883.1		0	DOWN
219496_at	hypothetical protein FLJ21870	NM_023016.1	65124	0	DOWN
220408_x_at	transcription factor (p38 interacting protein)	NM_017569.1	55578	0	DOWN
201064_s_at	poly(A) binding protein, cytoplasmic 4 (inducible form)	NM_003819.2	8761	0	DOWN
201338_x_at	general transcription factor IIIA	NM_002097.1	2971	0	DOWN
201525_at	apolipoprotein D	NM_001647.1	347	0	DOWN
201592_at	eukaryotic translation initiation factor 3, subunit 3 gamma, 40kDa	NM_003756.1	8667	0	DOWN
201759_at	tubulin-specific chaperone d	AW247323	6904	0	DOWN
203033_x_at	fumarate hydratase	NM_000143.1	2271	0	DOWN
206212_at	carboxypeptidase A2 (pancreatic)	NM_001869.1	1358	0	DOWN
207275_s_at	fatty-acid-Coenzyme A ligase, long-chain 1	NM_001995.1	2179	0	DOWN
207876_s_at	filamin C, gamma (actin binding protein 280)	NM_001458.1	2318	0	DOWN
208438_s_at	Gardner-Rasheed feline sarcoma viral (v-fgr) oncogene homolog	NM_005248.1	2268	0	DOWN
210501_x_at	Homo sapiens, Similar to LATS (large tumor suppressor, Drosophila) homolog 1, clone IMAGE:4550430, mRNA	AF119846.1		0	DOWN
210513_s_at	vascular endothelial growth factor	AF091352.1	7422	0	DOWN
211668_s_at	plasminogen activator, urokinase	K03226.1	5328	0	DOWN
212076_at	myeloid/lymphoid or mixed-lineage leukemia (trithorax homolog, Drosophila)	NM_005933.1	4297	0	DOWN
212510_at	KIAA0089 protein	AA135522	23171	0	DOWN
221599_at	PTD015 protein	BC002752.1	28971	0	DOWN
35265_at	fragile X mental retardation, autosomal homolog 2	U31501	9513	0	DOWN
35671_at	general transcription factor IIIC, polypeptide 1, alpha 220kDa	U02619	2975	0	DOWN
45526_g_at	hypothetical protein FLJ14154	AI246641	79903	0	DOWN
200689_x_at	eukaryotic translation elongation factor 1 gamma	NM_001404.1	1937	0	DOWN
200905_x_at	major histocompatibility complex, class I, E	NM_005516.1	3133	0	DOWN
201046_s_at	RAD23 homolog A (S. cerevisiae)	NM_005053.1	5886	0	DOWN
201174_s_at	telomeric repeat binding factor 2, interacting protein	NM_018975.1	54386	0	DOWN
202787_s_at	mitogen-activated protein kinase-activated protein kinase 3	U43784.1	7867	0	DOWN
203858_s_at	COX10 homolog, cytochrome c oxidase assembly protein, heme A: farnesyltransferase (yeast)	NM_001303.1	1352	0	DOWN
205367_at	adaptor protein with pleckstrin homology and src homology 2 domains	NM_020979.1	10603	0	DOWN
206790_s_at	NADH dehydrogenase (ubiquinone) 1 beta subcomplex, 1, 7kDa	NM_004545.1	4707	0	DOWN
207058_s_at	Parkinson disease (autosomal recessive, juvenile) 2, parkin	NM_004562.1	5071	0	DOWN
208204_s_at	caveolin 3	NM_001234.2	859	0	DOWN
208568_at	melanocortin 2 receptor (adrenocorticotropic hormone)	NM_000529.1	4158	0	DOWN
208841_s_at	Ras-GTPase activating protein SH3 domain-binding protein 2	AB014560.1	9908	0	DOWN
212185_x_at	metallothionein 2A	NM_005953.1	4502	0	DOWN
212226_s_at	phosphatidic acid phosphatase type 2B	AL576654	8613	0	DOWN
213266_at	gamma tubulin ring complex protein (76p gene)	BF592982	27229	0	DOWN
213347_x_at	ribosomal protein S4, X-linked	AW132023	6191	0	DOWN
216647_at	Homo sapiens mRNA; cDNA DKFZp586L1824 (from clone DKFZp586L1824)	AL117663.1		0	DOWN
217232_x_at	hemoglobin, beta	AF059180	3043	0	DOWN
200003_s_at	ribosomal protein L28	NM_000991.1	6158	0	DOWN
200651_at	guanine nucleotide binding protein (G protein), beta polypeptide 2-like 1	NM_006098.1	10399	0	DOWN
201322_at	ATP synthase, H+ transporting, mitochondrial F1 complex, beta polypeptide	NM_001686.1	506	0	DOWN
201404_x_at	proteasome (prosome, macropain) subunit, beta type, 2	BC000268.1	5690	0	DOWN
202233_s_at	ubiquinol-cytochrome c reductase hinge protein	NM_006004.1	7388	0	DOWN
210288_at	killer cell lectin-like receptor subfamily G, member 1	AF081675.1	10219	0	DOWN
211168_s_at	regulator of nonsense transcripts 1	D86988.1	5976	0	DOWN
211660_at	POU domain, class 2, transcription factor 2	M36653.1	5452	0	DOWN
211692_s_at	BCL2 binding component 3	AF332558.1	27113	0	DOWN
214414_x_at	hemoglobin, alpha 1	T50399	3039	0	DOWN
214548_x_at	GNAS complex locus	AF064092.1	2778	0	DOWN
215226_at	Homo sapiens cDNA FLJ20779 fis, clone COL05077.	AK000786.1		0	DOWN
218403_at	hypothetical protein HSPC132	NM_016399.1	51499	0	DOWN
220796_x_at	hypothetical protein FLJ14251	NM_024881.1	79939	0	DOWN
221475_s_at	ribosomal protein L15	NM_002948.1	6138	0	DOWN
221875_x_at	major histocompatibility complex, class I, F	AW514210	3134	0	DOWN
38710_at	ubiquitin-specific protease otubain 1	AL096714	55611	0	DOWN
41856_at	Homo sapiens mRNA; cDNA DKFZp586D0918 (from clone DKFZp586D0918)	AL049370		0	DOWN
201328_at	Homo sapiens cDNA FLJ20528 fis, clone KAT10770.	AL575509		0	DOWN
204083_s_at	tropomyosin 2 (beta)	NM_003289.1	7169	0	DOWN
205374_at	sarcolipin	NM_003063.1	6588	0	DOWN
207323_s_at	myelin basic protein	NM_002385.1	4155	0	DOWN
209445_x_at	hypothetical protein FLJ10803	AI765280	55744	0	DOWN
209458_x_at	hemoglobin, alpha 1	AF105974.1	3039	0	DOWN
211260_at	bone morphogenetic protein 7 (osteogenic protein 1)	BC004248.1	655	0	DOWN
213185_at	KIAA0556 protein	AI758896	23247	0	DOWN
213356_x_at	heterogeneous nuclear ribonucleoprotein A1	AL568186	3178	0	DOWN
221537_at	hypothetical protein DKFZp564A176	T16388	84202	0	DOWN
221651_x_at	immunoglobulin kappa constant	BC005332.1	3514	0	DOWN
221839_s_at	ubiquitin associated protein 2	AK026088.1	55833	0	DOWN
200845_s_at	antioxidant protein 2	NM_004905.1	9588	0	DOWN
201098_at	coatomer protein complex, subunit beta 2 (beta prime)	NM_004766.1	9276	0	DOWN
201243_s_at	ATPase, Na+/K+ transporting, beta 1 polypeptide	NM_001677.1	481	0	DOWN
205766_at	titin-cap (telethonin)	NM_003673.1	8557	0	DOWN
206216_at	serine/threonine kinase 23	NM_014370.1	26576	0	DOWN
207568_at	cholinergic receptor, nicotinic, alpha polypeptide 6	NM_004198.1	8973	0	DOWN
208641_s_at	ras-related C3 botulinum toxin substrate 1 (rho family, small GTP binding protein Rac1)	BC004247.1	5879	0	DOWN
209141_at	ubiquitin-conjugating enzyme E2G 1 (UBC7 homolog, C. elegans)	AW299555	7326	0	DOWN
211927_x_at	ESTs, Highly similar to S22655 translation elongation factor eEF-1 gamma chain - human [H.sapiens]	BE963164		0	DOWN
213941_x_at	ribosomal protein S7	AI970731	6201	0	DOWN
214780_s_at	myosin IXB	AK002201.1	4650	0	DOWN
215990_s_at	B-cell CLL/lymphoma 6 (zinc finger protein 51)	S67779.1	604	0	DOWN
216428_x_at	hypothetical gene FLJ00060	AK024467.1	90011	0	DOWN
217740_x_at	ribosomal protein L7a	NM_000972.1	6130	0	DOWN
201161_s_at	cold shock domain protein A	NM_003651.1	8531	0	DOWN
201536_at	dual specificity phosphatase 3 (vaccinia virus phosphatase VH1-related)	AL048503	1845	0	DOWN
204570_at	cytochrome c oxidase subunit VIIa polypeptide 1 (muscle)	NM_001864.1	1346	0	DOWN
205356_at	ubiquitin specific protease 13 (isopeptidase T-3)	NM_003940.1	8975	0	DOWN
207250_at	sine oculis homeobox homolog 6 (Drosophila)	NM_007374.1	4990	0	DOWN
207574_s_at	growth arrest and DNA-damage-inducible, beta	NM_015675.1	4616	0	DOWN
209069_s_at	H3 histone, family 3B (H3.3B)	BC001124.1	3021	0	DOWN
210592_s_at	spermidine/spermine N1-acetyltransferase	M55580.1	6303	0	DOWN
210646_x_at	ribosomal protein L13a	BC001675.1	23521	0	DOWN
211945_s_at	integrin, beta 1 (fibronectin receptor, beta polypeptide, antigen CD29 includes MDF2, MSK12)	BG500301	3688	0	DOWN
212534_at	Homo sapiens OVN6-2 mRNA, partial cds	AU144066		0	DOWN
213524_s_at	putative lymphocyte G0/G1 switch gene	NM_015714.1	50486	0	DOWN
213779_at	putative emu1	AL031186	129080	0	DOWN
213828_x_at	H3 histone, family 3A	AA477655	3020	0	DOWN
215000_s_at	fasciculation and elongation protein zeta 2 (zygin II)	AL117593.1	9637	0	DOWN
219252_s_at	hypothetical protein FLJ20514	NM_017856.1	54960	0	DOWN
219428_s_at	peroxisomal membrane protein 4, 24kDa	BF057649	11264	0	DOWN
222321_at	ESTs	AI911273		0	DOWN
45572_s_at	golgi associated, gamma adaptin ear containing, ARF binding protein 1	AW009695	26088	0	DOWN
200629_at	tryptophanyl-tRNA synthetase	NM_004184.2	7453	0	DOWN
202650_s_at	KIAA0195 gene product	NM_014738.1	9772	0	DOWN
206372_at	myogenic factor 6 (herculin)	NM_002469.1	4618	0	DOWN
208620_at	poly(rC) binding protein 1	U24223.1	5093	0	DOWN
211628_x_at	gb:J04755.1 /DEF=Human ferritin H processed pseudogene, complete cds. /FEA=mRNA /GEN=FTHP1 /DB_XREF=gi:182512 /FL=gb:J04755.1	J04755.1		0	DOWN
211936_at	heat shock 70kDa protein 5 (glucose-regulated protein, 78kDa)	AF216292.1	3309	0	DOWN
213601_at	slit homolog 1 (Drosophila)	AB011537.2	6585	0	DOWN
219939_s_at	NRAS-related gene	NM_007158.1	7812	0	DOWN
221494_x_at	muscle specific gene	AF085358.1	27335	0	DOWN
51774_s_at	hypothetical protein LOC222070	AW014299	222070	0	DOWN
91920_at	chondroitin sulfate proteoglycan BEHAB/brevican	AI205180	63827	0	DOWN
201255_x_at	HLA-B associated transcript 3	NM_004639.1	7917	0	DOWN
201382_at	Siah-interacting protein	NM_014412.1	27101	0	DOWN
202421_at	immunoglobulin superfamily, member 3	AB007935.1	3321	0	DOWN
202565_s_at	supervillin	NM_003174.2	6840	0	DOWN
202941_at	NADH dehydrogenase (ubiquinone) flavoprotein 2, 24kDa	NM_021074.1	4729	0	DOWN
207122_x_at	sulfotransferase family, cytosolic, 1A, phenol-preferring, member 2	NM_001054.1	6799	0	DOWN
207312_at	phosphorylase kinase, gamma 1 (muscle)	NM_006213.1	5260	0	DOWN
217092_x_at	Consensus includes gb:AL031589 /DEF=Human DNA sequence from clone RP6-11O7 on chromosome 22 Contains an RPL7 (60S Ribosomal Protein L7) pseudogene, part of a putative novel gene, ESTs and GSSs /FEA=CDS /DB_XREF=gi:4914506 /UG=Hs.247871 Human DNA sequence from clone RP6-11O7 on chromosome 22 Contains an RPL7 (60S Ribosomal Protein L7) pseudogene, part of a putative novel gene, ESTs and GSSs	AL031589		0	DOWN
217722_s_at	mesenchymal stem cell protein DSC92	NM_016645.1	51335	0	DOWN
200036_s_at	ribosomal protein L10a	NM_007104.2	4736	0	DOWN
200705_s_at	eukaryotic translation elongation factor 1 beta 2	NM_001959.1	1933	0	DOWN
201236_s_at	BTG family, member 2	NM_006763.1	7832	0	DOWN
201754_at	cytochrome c oxidase subunit VIc	NM_004374.1	1345	0	DOWN
202571_s_at	KIAA0964 protein	NM_014902.1	22839	0	DOWN
203905_at	poly(A)-specific ribonuclease (deadenylation nuclease)	NM_002582.1	5073	0	DOWN
204631_at	myosin, heavy polypeptide 2, skeletal muscle, adult	NM_017534.1	4620	0	DOWN
204892_x_at	eukaryotic translation elongation factor 1 alpha 1	NM_001402.1	1915	0	DOWN
210886_x_at	TP53 target gene 1	AB007457.1	11257	0	DOWN
211941_s_at	prostatic binding protein	BF686267	5037	0	DOWN
212818_s_at	ankyrin repeat and SOCS box-containing 1	AF055024.1	51665	0	DOWN
213509_x_at	carboxylesterase 2 (intestine, liver)	AW157619	8824	0	DOWN
213945_s_at	nucleoporin 210	AI867102	23225	0	DOWN
217835_x_at	chromosome 20 open reading frame 24	NM_018840.1	55969	0	DOWN
220287_at	a disintegrin-like and metalloprotease (reprolysin type) with thrombospondin type 1 motif, 9	NM_020249.1	56999	0	DOWN
222125_s_at	putative proline 4-hydroxylase	BC000580.1	54681	0	DOWN
49077_at	protein phosphatase methylesterase-1	AL040538	51400	0	DOWN
200049_at	histone acetyltransferase	NM_007067.1	11143	0	DOWN
200633_at	ubiquitin B	NM_018955.1	7314	0	DOWN
200946_x_at	glutamate dehydrogenase 1	AI339331	2746	0	DOWN
201257_x_at	ribosomal protein S3A	NM_001006.1	6189	0	DOWN
202641_at	ADP-ribosylation factor-like 3	NM_004311.1	403	0	DOWN
207040_s_at	suppression of tumorigenicity 13 (colon carcinoma) (Hsp70 interacting protein)	NM_003932.1	6767	0	DOWN
210686_x_at	solute carrier family 25 (mitochondrial carrier; Graves disease autoantigen), member 16	BC001407.1	8034	0	DOWN
211911_x_at	major histocompatibility complex, class I, B	L07950.1	3106	0	DOWN
215525_at	Homo sapiens mRNA; cDNA DKFZp586A0423 (from clone DKFZp586A0423)	AL050185.1		0	DOWN
33323_r_at	stratifin	X57348	2810	0	DOWN
65635_at	endo-beta-N-acetylglucosaminidase	AL044097	64772	0	DOWN
200009_at	GDP dissociation inhibitor 2	NM_001494.2	2665	0	DOWN
200823_x_at	ribosomal protein L29	NM_000992.1	6159	0	DOWN
201220_x_at	C-terminal binding protein 2	NM_001329.1	1488	0	DOWN
203673_at	thyroglobulin	NM_003235.2	7038	0	DOWN
205292_s_at	heterogeneous nuclear ribonucleoprotein A2/B1	NM_002137.1	3181	0	DOWN
207389_at	glycoprotein Ib (platelet), alpha polypeptide	NM_000173.1	2811	0	DOWN
208695_s_at	ribosomal protein L39	BC001019.1	6170	0	DOWN
210453_x_at	ATP synthase, H+ transporting, mitochondrial F0 complex, subunit g	AL050277.1	10632	0	DOWN
212369_at	zinc finger protein 384	AI264312	171017	0	DOWN
213422_s_at	hypothetical protein MGC3047	AW888223	84308	0	DOWN
215485_s_at	intercellular adhesion molecule 1 (CD54), human rhinovirus receptor	AA284705	3383	0	DOWN
215848_at	zinc finger protein 291	AW139369	49855	0	DOWN
217928_s_at	chromosome 11 open reading frame 23	NM_018312.2	55291	0	DOWN
221775_x_at	ribosomal protein L22	BG152979	6146	0	DOWN
200674_s_at	ribosomal protein L32	NM_000994.1	6161	0	DOWN
200888_s_at	ribosomal protein L23	NM_000978.1	9349	0	DOWN
201033_x_at	ribosomal protein, large, P0	NM_001002.1	6175	0	DOWN
201863_at	DKFZP586O0120 protein	NM_014077.1	26017	0	DOWN
201885_s_at	diaphorase (NADH) (cytochrome b-5 reductase)	NM_000398.3	1727	0	DOWN
205967_at	histone 1, H4c	NM_003542.2	8364	0	DOWN
206846_s_at	histone deacetylase 6	NM_006044.2	10013	0	DOWN
206891_at	actinin, alpha 3	NM_001104.1	89	0	DOWN
207727_s_at	mutY homolog (E. coli)	NM_012222.1	4595	0	DOWN
209785_s_at	phospholipase A2, group IVC (cytosolic, calcium-independent)	AF065214.1	8605	0	DOWN
210638_s_at	F-box only protein 9	AF176704.1	26268	0	DOWN
211999_at	H3 histone, family 3B (H3.3B)	NM_005324.1	3021	0	DOWN
39854_r_at	transport-secretion protein 2.2	AF055000	57104	0	DOWN
200023_s_at	eukaryotic translation initiation factor 3, subunit 5 epsilon, 47kDa	NM_003754.1	8665	0	DOWN
200936_at	ribosomal protein L8	NM_000973.1	6132	0	DOWN
201870_at	translocase of outer mitochondrial membrane 34	NM_006809.1	10953	0	DOWN
204326_x_at	metallothionein 1L	NM_002450.1	4500	0	DOWN
208352_x_at	ankyrin 1, erythrocytic	NM_020479.1	286	0	DOWN
208645_s_at	ribosomal protein S14	AF116710.1	6208	0	DOWN
211950_at	retinoblastoma-associated factor 600	AB007931.1	23352	0	DOWN
212208_at	KIAA1025 protein	AK023837.1	23389	0	DOWN
213684_s_at	LIM protein (similar to rat protein kinase C-binding enigma)	BF671400	10611	0	DOWN
215467_x_at	Consensus includes gb:AK001442.1 /DEF=Homo sapiens cDNA FLJ10580 fis, clone NT2RP2003533. /FEA=mRNA /DB_XREF=gi:7022701 /UG=Hs.140402 Homo sapiens cDNA FLJ10580 fis, clone NT2RP2003533	AK001442.1		0	DOWN
38447_at	adrenergic, beta, receptor kinase 1	U08438	156	0	DOWN
200741_s_at	ribosomal protein S27 (metallopanstimulin 1)	NM_001030.1	6232	0	DOWN
201470_at	glutathione-S-transferase like; glutathione transferase omega	NM_004832.1	9446	0	DOWN
201544_x_at	poly(A) binding protein, nuclear 1	BF675004	8106	0	DOWN
209383_at	DNA-damage-inducible transcript 3	BC003637.1	1649	0	DOWN
212024_x_at	flightless I homolog (Drosophila)	U80184	2314	0	DOWN
217362_x_at	major histocompatibility complex, class II, DR beta 6 (pseudogene)	AF005487.1	3128	0	DOWN
220960_x_at	ribosomal protein L22	NM_000983.1	6146	0	DOWN
36907_at	mevalonate kinase (mevalonic aciduria)	M88468	4598	0	DOWN
200061_s_at	ribosomal protein S24	BC000523.1	6229	0	DOWN
215091_s_at	general transcription factor IIIA	BE542815	2971	0	DOWN
215504_x_at	Homo sapiens clone 25061 mRNA sequence	AF131777.1		0	DOWN
200079_s_at	lysyl-tRNA synthetase	AF285758.1	3735	0	DOWN
201039_s_at	RAD23 homolog A (S. cerevisiae)	BF572938	5886	0	DOWN
201453_x_at	Ras homolog enriched in brain 2	NM_005614.1	6009	0	DOWN
201757_at	NADH dehydrogenase (ubiquinone) Fe-S protein 5, 15kDa (NADH-coenzyme Q reductase)	NM_004552.1	4725	0	DOWN
211720_x_at	ribosomal protein, large, P0	BC005863.1	6175	0	DOWN
34408_at	reticulon 2	AF004222	6253	0	DOWN
200789_at	enoyl Coenzyme A hydratase 1, peroxisomal	NM_001398.1	1891	0	DOWN
202488_s_at	FXYD domain containing ion transport regulator 3	NM_005971.2	5349	0	DOWN
210088_x_at	myosin, light polypeptide 4, alkali; atrial, embryonic	M36172.1	4635	0	DOWN
212566_at	microtubule-associated protein 4	AL523310	4134	0	DOWN
218507_at	hypoxia-inducible protein 2	NM_013332.1	29923	0	DOWN
201403_s_at	microsomal glutathione S-transferase 3	NM_004528.1	4259	0	DOWN
202931_x_at	bridging integrator 1	NM_004305.1	274	0	DOWN
208689_s_at	ribophorin II	BC003560.1	6185	0	DOWN
208756_at	eukaryotic translation initiation factor 3, subunit 2 beta, 36kDa	U36764.1	8668	0	DOWN
43977_at	hypothetical protein FLJ20422	AI660497	54929	0	DOWN
200680_x_at	high-mobility group box 1	NM_002128.1	3146	0	DOWN
203661_s_at	tropomodulin	BC002660.1	7111	0	DOWN
205480_s_at	UDP-glucose pyrophosphorylase 2	NM_006759.2	7360	0	DOWN
206117_at	tropomyosin 1 (alpha)	NM_000366.1	7168	0	DOWN
211073_x_at	ribosomal protein L3	BC006483.1	6122	0	DOWN
71933_at	wingless-type MMTV integration site family, member 6	AI218134	7475	0	DOWN
201090_x_at	tubulin, alpha, ubiquitous	NM_006082.1	10376	0	DOWN
202074_s_at	optineurin	NM_021980.1	10133	0	DOWN
212614_at	modulator recognition factor 2	BG285011	84159	0	DOWN
213344_s_at	H2A histone family, member X	H51429	3014	0	DOWN
214167_s_at	ribosomal protein, large, P0	AA555113	6175	0	DOWN
36994_at	ATPase, H+ transporting, lysosomal 16kDa, V0 subunit c	M62762	527	0	DOWN
200933_x_at	ribosomal protein S4, X-linked	NM_001007.1	6191	0	DOWN
205354_at	guanidinoacetate N-methyltransferase	NM_000156.3	2593	0	DOWN
215313_x_at	major histocompatibility complex, class I, A	AA573862	3105	0	DOWN
200909_s_at	ribosomal protein, large P2	NM_001004.1	6181	0	DOWN
211058_x_at	tubulin, alpha, ubiquitous	BC006379.1	10376	0	DOWN
214022_s_at	hypothetical protein MGC27165	AA749101	283650	0	DOWN
214365_at	tropomyosin 3	X04201.1	7170	0	DOWN
200840_at	lysyl-tRNA synthetase	NM_005548.1	3735	0	DOWN
203672_x_at	thiopurine S-methyltransferase	U12387.1	7172	0	DOWN
205478_at	protein phosphatase 1, regulatory (inhibitor) subunit 1A	NM_006741.1	5502	0	DOWN
208755_x_at	H3 histone, family 3A	BF312331	3020	0	DOWN
214087_s_at	myosin binding protein C, slow type	BF593509	4604	0	DOWN
58367_s_at	hypothetical protein FLJ23233	AA429615	79744	0	DOWN
200780_x_at	GNAS complex locus	NM_000516.2	2778	0	DOWN
212390_at	phosphodiesterase 4D interacting protein (myomegalin)	AB007923.1	9659	0	DOWN
217516_x_at	armadillo repeat gene deletes in velocardiofacial syndrome	BG149428	421	0	DOWN
203660_s_at	pericentrin 2 (kendrin)	NM_006031.1	5116	0	DOWN
202237_at	nicotinamide N-methyltransferase	NM_006169.1	4837	0	DOWN
221232_s_at	ankyrin repeat domain 2 (stretch responsive muscle)	NM_020349.1	26287	0	DOWN
205054_at	nebulin	NM_004543.2	4703	0	DOWN
200030_s_at	solute carrier family 25 (mitochondrial carrier; phosphate carrier), member 3	NM_002635.1	5250	0	DOWN
202222_s_at	desmin	NM_001927.1	1674	0	DOWN
201492_s_at	ribosomal protein L41	NM_021104.1	6171	0	DOWN
204745_x_at	metallothionein 1G	NM_005950.1	4495	0	DOWN
211600_at	protein tyrosine phosphatase, receptor type, O	U20489.1	5800	0	DOWN
206353_at	cytochrome c oxidase subunit VIa polypeptide 2	NM_005205.1	1339	0	DOWN
213414_s_at	ribosomal protein S19	BE259729	6223	0	DOWN
213371_at	LIM domain binding 3	AI803302	11155	0	DOWN
200064_at	heat shock 90kDa protein 1, beta	AF275719.1	3326	0	DOWN
212578_x_at	ribosomal protein S17	BF026595	6218	0	DOWN
200012_x_at	ribosomal protein L21	NM_000982.1	6144	0	DOWN
200817_x_at	ribosomal protein S10	NM_001014.1	6204	0	DOWN
43934_at	chromosome 11 hypothetical protein ORF4	AA479495	56834	9.38969e-06	DOWN
220846_s_at	hypothetical protein FLJ10346	NM_018065.1	55123	9.40559e-06	DOWN
220740_s_at	solute carrier family 12 (potassium/chloride transporters), member 6	NM_005135.1	9990	9.40957e-06	DOWN
220660_at	EST-YD1 protein	NM_021208.1	58483	9.41356e-06	DOWN
220127_s_at	likely ortholog of mouse f-box and leucine-rich repeat protein 12	NM_017703.1	54850	9.42154e-06	DOWN
219137_s_at	GL004 protein	NM_020194.1	56947	9.44156e-06	DOWN
219133_at	hypothetical protein FLJ20604	NM_017897.1	54995	9.44558e-06	DOWN
218964_at	dead ringer (Drosophila)-like 2 (bright and dead ringer)	NM_006465.1	10620	9.4496e-06	DOWN
218160_at	NADH dehydrogenase (ubiquinone) 1 alpha subcomplex, 8, 19kDa	NM_014222.1	4702	9.45764e-06	DOWN
218069_at	hypothetical protein MGC5627	NM_024096.1	79077	9.46167e-06	DOWN
217943_s_at	hypothetical protein FLJ10350	NM_018067.1	55700	9.4657e-06	DOWN
217828_at	hypothetical protein FLJ13213	NM_024755.1	79811	9.46974e-06	DOWN
217673_x_at	GNAS complex locus	AA650558	2778	9.47377e-06	DOWN
216885_s_at	H326	AK026481.1	50717	9.48591e-06	DOWN
216387_x_at	Consensus includes gb:AL353580 /DEF=Human DNA sequence from clone RP11-248N6 on chromosome 13 Contains ESTs, STSs and GSSs. Contains two olfactory receptor pseudogenes, an NPM1 (nucleophosmin, nucleolar phosphoprotein B23, numatrin) pseudogene and a BCR (breakpoint cluster region) p... /FEA=CDS_2 /DB_XREF=gi:9944152 /UG=Hs.326589 Human DNA sequence from clone RP11-248N6 on chromosome 13 Contains …	AL353580		9.49402e-06	DOWN
216249_at	Pvt1 oncogene homolog, MYC activator (mouse)	M34428.1	5820	9.49808e-06	DOWN
215588_x_at	Consensus includes gb:AK024958.1 /DEF=Homo sapiens cDNA: FLJ21305 fis, clone COL02124. /FEA=mRNA /DB_XREF=gi:10437382 /UG=Hs.287658 Homo sapiens cDNA: FLJ21305 fis, clone COL02124	AK024958.1		9.50214e-06	DOWN
215395_x_at	trypsinogen C	U66061	154754	9.51027e-06	DOWN
215366_at	sorting nexin 13	AL353943.1	23161	9.51435e-06	DOWN
215001_s_at	glutamate-ammonia ligase (glutamine synthase)	AL161952.1	2752	9.51842e-06	DOWN
214619_at	corticotropin releasing hormone receptor 1	X72304.1	1394	9.5225e-06	DOWN
214417_s_at	fetuin B	N39010	26998	9.52659e-06	DOWN
214261_s_at	alcohol dehydrogenase 6 (class V)	H71135	130	9.53067e-06	DOWN
213619_at	heterogeneous nuclear ribonucleoprotein H1 (H)	AV753392	3187	9.53476e-06	DOWN
212967_x_at	nucleosome assembly protein 1-like 1	AW148801	4673	9.54296e-06	DOWN
212643_at	chromosome 14 open reading frame 32	AI671747	93487	9.55116e-06	DOWN
212051_at	Homo sapiens cDNA FLJ30463 fis, clone BRACE2009517.	AK026913.1		9.55527e-06	DOWN
211996_s_at	Homo sapiens, clone MGC:9515 IMAGE:3903371, mRNA, complete cds	BG256504		9.55938e-06	DOWN
211752_s_at	NADH dehydrogenase (ubiquinone) Fe-S protein 7, 20kDa (NADH-coenzyme Q reductase)	BC005954.1	4727	9.5635e-06	DOWN
211602_s_at	transient receptor potential cation channel, subfamily C, member 1	U31110.1	7220	9.56761e-06	DOWN
210254_at	membrane-spanning 4-domains, subfamily A, member 3 (hematopoietic cell-specific)	L35848.1	932	9.57586e-06	DOWN
210125_s_at	barrier to autointegration factor 1	AF044773.1	8815	9.57999e-06	DOWN
209398_at	histone 1, H1c	BC002649.1	3006	9.58826e-06	DOWN
209067_s_at	heterogeneous nuclear ribonucleoprotein D-like	D89092.1	9987	9.59654e-06	DOWN
207560_at	solute carrier family 28 (sodium-coupled nucleoside transporter), member 1	U62966.1	9154	9.61315e-06	DOWN
207515_s_at	RNA polymerase I subunit	NM_004875.1	9533	9.61732e-06	DOWN
207358_x_at	microtubule-actin crosslinking factor 1	NM_012090.1	23499	9.62148e-06	DOWN
207071_s_at	aconitase 1, soluble	NM_002197.1	48	9.634e-06	DOWN
206896_s_at	guanine nucleotide binding protein (G protein), gamma 7	NM_005145.1	2788	9.64236e-06	DOWN
205377_s_at	acetylcholinesterase (YT blood group)	AI190022	43	9.65913e-06	DOWN
205086_s_at	hypothetical protein 384D8_6	NM_014551.1	29781	9.66754e-06	DOWN
204593_s_at	hypothetical protein HSU79252	AA046752	29787	9.67596e-06	DOWN
203327_at	insulin-degrading enzyme	N22903	3416	9.68862e-06	DOWN
202649_x_at	ribosomal protein S19	NM_001022.1	6223	9.69708e-06	DOWN
202560_s_at	DKFZP547E1010 protein	NM_015607.1	26097	9.70555e-06	DOWN
202381_at	a disintegrin and metalloproteinase domain 9 (meltrin gamma)	NM_003816.1	8754	9.70979e-06	DOWN
202262_x_at	dimethylarginine dimethylaminohydrolase 2	NM_013974.1	23564	9.71404e-06	DOWN
202055_at	Homo sapiens clone 23611 mRNA sequence	NM_002264.1		9.71829e-06	DOWN
201826_s_at	CGI-49 protein	NM_016002.1	51097	9.72254e-06	DOWN
201746_at	tumor protein p53 (Li-Fraumeni syndrome)	NM_000546.2	7157	9.7268e-06	DOWN
200775_s_at	heterogeneous nuclear ribonucleoprotein K	BC000355.1	3190	9.73959e-06	DOWN
1598_g_at	hypothetical protein MGC5560	L13720	54537	9.74386e-06	DOWN
40489_at	dentatorubral-pallidoluysian atrophy (atrophin-1)	D31840	1822	1.84289e-05	DOWN
221820_s_at	MYST histone acetyltransferase 1	AK024102.1	84148	1.84595e-05	DOWN
221448_s_at	testis expressed sequence 15	NM_031271.1	56154	1.84672e-05	DOWN
221272_s_at	chromosome 1 open reading frame 21	NM_030806.1	81563	1.84748e-05	DOWN
217892_s_at	epithelial protein lost in neoplasm beta	NM_016357.1	51474	1.85365e-05	DOWN
217485_x_at	postmeiotic segregation increased 2-like 1	D38435.1	5379	1.85442e-05	DOWN
215732_s_at	deltex homolog 2 (Drosophila)	AK023924.1	113878	1.85675e-05	DOWN
215359_x_at	zinc finger protein 44 (KOX 7)	AI758888	7595	1.85753e-05	DOWN
215160_x_at	FSHD region gene 1	AL441988	2483	1.8583e-05	DOWN
213852_at	RNA binding motif protein 8A	BG289199	9939	1.85908e-05	DOWN
210525_x_at	chromosome 14 open reading frame 143	BC001787.1	90141	1.86142e-05	DOWN
210305_at	similar to rat myomegalin	AB042557.1	64182	1.8622e-05	DOWN
210136_at	myelin basic protein	AW070431	4155	1.86298e-05	DOWN
209596_at	adlican	AF245505.1	25878	1.86376e-05	DOWN
209217_s_at	JM5 protein	BC000464.1	11152	1.86454e-05	DOWN
208905_at	cytochrome c, somatic	BC005299.1	54205	1.86532e-05	DOWN
208777_s_at	proteasome (prosome, macropain) 26S subunit, non-ATPase, 11	AF001212.1	5717	1.86689e-05	DOWN
208036_at	opsin 1 (cone pigments), short-wave-sensitive (color blindness, tritan)	NM_001708.1	611	1.86768e-05	DOWN
207175_at	Homo sapiens mRNA; cDNA DKFZp313G1421 (from clone DKFZp313G1421)	NM_004797.1		1.87003e-05	DOWN
205592_at	solute carrier family 4, anion exchanger, member 1 (erythrocyte membrane protein band 3, Diego blood group)	X77737.1	6521	1.87161e-05	DOWN
205189_s_at	Fanconi anemia, complementation group C	NM_000136.1	2176	1.8724e-05	DOWN
202139_at	aldo-keto reductase family 7, member A2 (aflatoxin aldehyde reductase)	NM_003689.1	8574	1.87477e-05	DOWN
201242_s_at	ATPase, Na+/K+ transporting, beta 1 polypeptide	BC000006.1	481	1.87556e-05	DOWN
220951_s_at	apobec-1 complementation factor	NM_014576.1	29974	2.73372e-05	DOWN
219417_s_at	hypothetical protein FLJ20014	NM_017622.1	54785	2.73821e-05	DOWN
218697_at	SH3 protein interacting with Nck, 90 kDa	NM_016453.1	51517	2.73933e-05	DOWN
215260_s_at	transcription factor 3 (E2A immunoglobulin enhancer binding factors E12/E47)	X52078.1	6929	2.74159e-05	DOWN
214719_at	hypothetical protein LOC283537	AK026720.1	283537	2.74272e-05	DOWN
213476_x_at	tubulin, beta, 4	AL565749	10381	2.74385e-05	DOWN
206488_s_at	CD36 antigen (collagen type I receptor, thrombospondin receptor)	NM_000072.1	948	2.75064e-05	DOWN
204271_s_at	endothelin receptor type B	M74921.1	1910	2.75519e-05	DOWN
202716_at	protein tyrosine phosphatase, non-receptor type 1	NM_002827.1	5770	2.75747e-05	DOWN
202521_at	CCCTC-binding factor (zinc finger protein)	NM_006565.1	10664	2.75861e-05	DOWN
202379_s_at	natural killer-tumor recognition sequence	AI361805	4820	2.76089e-05	DOWN
202309_at	methylenetetrahydrofolate dehydrogenase (NADP+ dependent), methenyltetrahydrofolate cyclohydrolase, formyltetrahydrofolate synthetase	NM_005956.2	4522	2.76204e-05	DOWN
201160_s_at	cold shock domain protein A	AL556190	8531	2.76318e-05	DOWN
221551_x_at	sialyltransferase 7D ((alpha-N-acetylneuraminyl-2,3-beta-galactosyl-1,3)-N-acetyl galactosaminide alpha-2,6-sialyltransferase)	AB035172.1	27090	3.60796e-05	DOWN
218126_at	hypothetical protein FLJ10579	NM_018145.1	55177	3.61383e-05	DOWN
217202_s_at	Consensus includes gb:U08626 /DEF=Human glutamine synthetase pseudogene /FEA=CDS /DB_XREF=gi:551473 /UG=Hs.247984 Human glutamine synthetase pseudogene	U08626		3.61677e-05	DOWN
215955_x_at	GTPase regulator associated with focal adhesion kinase pp125(FAK)	Y10388	23092	3.61824e-05	DOWN
212646_at	KIAA0084 protein	D42043.1	23180	3.62562e-05	DOWN
209364_at	BCL2-antagonist of cell death	U66879.1	572	3.62858e-05	DOWN
207269_at	defensin, alpha 4, corticostatin	NM_001925.1	1669	3.63155e-05	DOWN
203928_x_at	microtubule-associated protein tau	NM_016835.1	4137	3.63303e-05	DOWN
203885_at	RAB21, member RAS oncogene family	NM_014999.1	23011	3.63452e-05	DOWN
203700_s_at	deiodinase, iodothyronine, type II	NM_013989.1	1734	3.63601e-05	DOWN
201686_x_at	apoptosis inhibitor 5	AF229254.1	8539	3.63898e-05	DOWN
201251_at	pyruvate kinase, muscle	NM_002654.1	5315	3.64048e-05	DOWN
200598_s_at	tumor rejection antigen (gp96) 1	AI582238	7184	3.64197e-05	DOWN
220443_s_at	ventral anterior homeobox 2	NM_012476.1	25806	4.48084e-05	DOWN
216526_x_at	major histocompatibility complex, class I, C	AK024836.1	3107	4.48446e-05	DOWN
215553_x_at	Consensus includes gb:AK024315.1 /DEF=Homo sapiens cDNA FLJ14253 fis, clone OVARC1001376. /FEA=mRNA /DB_XREF=gi:10436666 /UG=Hs.300694 Homo sapiens cDNA FLJ14253 fis, clone OVARC1001376	AK024315.1		4.48627e-05	DOWN
214369_s_at	RAS guanyl releasing protein 2 (calcium and DAG-regulated)	AI688812	10235	4.48808e-05	DOWN
211747_s_at	LSM5 homolog, U6 small nuclear RNA associated (S. cerevisiae)	BC005938.1	23658	4.49171e-05	DOWN
209784_s_at	jagged 2	AF029778.1	3714	4.49535e-05	DOWN
203726_s_at	laminin, alpha 3	NM_000227.1	3909	4.50081e-05	DOWN
201406_at	ribosomal protein L36A	NM_021029.1	6173	4.50446e-05	DOWN
201145_at	HS1 binding protein	NM_006118.2	10456	4.50629e-05	DOWN
221932_s_at	chromosome 14 open reading frame 87	AA133341	51218	5.33611e-05	DOWN
220227_at	hypothetical protein FLJ22202	NM_024883.1	79941	5.34038e-05	DOWN
217348_x_at	Rho guanine nucleotide exchange factor (GEF) 15	AK023853.1	22899	5.34467e-05	DOWN
216612_x_at	Consensus includes gb:AK021988.1 /DEF=Homo sapiens cDNA FLJ11926 fis, clone HEMBB1000374. /FEA=mRNA /DB_XREF=gi:10433297 /UG=Hs.306617 Homo sapiens cDNA FLJ11926 fis, clone HEMBB1000374	AK021988.1		5.34896e-05	DOWN
209432_s_at	cAMP responsive element binding protein 3 (luman)	AF029674.1	10488	5.3554e-05	DOWN
206796_at	WNT1 inducible signaling pathway protein 1	NM_003882.1	8840	5.36402e-05	DOWN
204909_at	DEAD/H (Asp-Glu-Ala-Asp/His) box polypeptide 6 (RNA helicase, 54kDa)	NM_004397.2	1656	5.36618e-05	DOWN
202836_s_at	similar to S. pombe dim1+	NM_006701.1	10907	5.37051e-05	DOWN
221711_s_at	HSPC142 protein	BC006244.1	29086	6.18092e-05	DOWN
221464_at	olfactory receptor, family 1, subfamily D, member 2	NM_002548.1	4991	6.18338e-05	DOWN
217515_s_at	calcium channel, voltage-dependent, L type, alpha 1S subunit	AI391509	779	6.19323e-05	DOWN
216607_s_at	Consensus includes gb:U40053 /DEF=Human lanosterol 14-alpha demethylase (CYP51P2) processed pseudogene, complete cds /FEA=CDS /DB_XREF=gi:1184068 /UG=Hs.226213 cytochrome P450, 51 (lanosterol 14-alpha-demethylase)	U40053		6.1957e-05	DOWN
212066_s_at	KIAA0570 gene product	AB018272.1	9736	6.19817e-05	DOWN
208842_s_at	golgi reassembly stacking protein 2, 55kDa	W93787	26003	6.20064e-05	DOWN
207013_s_at	matrix metalloproteinase 16 (membrane-inserted)	AB009303.1	4325	6.20806e-05	DOWN
204595_s_at	stanniocalcin 1	AI300520	6781	6.21302e-05	DOWN
201919_at	hypothetical protein FLJ10618	AI694452	55186	6.21551e-05	DOWN
201630_s_at	acid phosphatase 1, soluble	NM_004300.1	52	6.21799e-05	DOWN
201042_at	transglutaminase 2 (C polypeptide, protein-glutamine-gamma-glutamyltransferase)	AL031651	7052	6.22048e-05	DOWN
200926_at	ribosomal protein S23	NM_001025.1	6228	6.22297e-05	DOWN
43544_at	thyroid hormone receptor-associated protein, 95-kD subunit	AA314406	10025	7.03316e-05	DOWN
34449_at	caspase 2, apoptosis-related cysteine protease (neural precursor cell expressed, developmentally down-regulated 2)	U13022	835	7.03595e-05	DOWN
212358_at	CLIP-170-related protein	AL117468.1	25999	7.04431e-05	DOWN
208706_s_at	eukaryotic translation initiation factor 5	AL080102.1	1983	7.04711e-05	DOWN
205707_at	interleukin 17 receptor	NM_014339.1	23765	7.0499e-05	DOWN
203297_s_at	jumonji homolog (mouse)	BG029530	3720	7.0555e-05	DOWN
219071_x_at	hypothetical protein LOC51236	NM_016458.2	51236	7.89045e-05	DOWN
212727_at	discs, large (Drosophila) homolog 3 (neuroendocrine-dlg)	AB033058.1	1741	7.89668e-05	DOWN
201302_at	annexin A4	NM_001153.2	307	7.90918e-05	DOWN
222252_x_at	chromosome 1 open reading frame 6	AK023354.1	56893	8.71557e-05	DOWN
221184_at	gb:NM_025089.1 /DEF=Homo sapiens hypothetical protein FLJ23497 (FLJ23497), mRNA. /FEA=mRNA /GEN=FLJ23497 /PROD=hypothetical protein FLJ23497 /DB_XREF=gi:13376647 /UG=Hs.288498 hypothetical protein FLJ23497 /FL=gb:NM_025089.1	NM_025089.1		8.719e-05	DOWN
217982_s_at	mortality factor 4 like 1	NM_006791.1	10933	8.72584e-05	DOWN
217045_x_at	natural cytotoxicity triggering receptor 2	AL136967	9436	8.72927e-05	DOWN
214298_x_at	septin 6	AL568374	23157	8.73614e-05	DOWN
210060_at	phosphodiesterase 6G, cGMP-specific, rod, gamma	M36476.1	5148	8.73958e-05	DOWN
208845_at	gb:BC002456.1 /DEF=Homo sapiens, voltage-dependent anion channel 3, clone MGC:1966, mRNA, complete cds. /FEA=mRNA /PROD=voltage-dependent anion channel 3 /DB_XREF=gi:12803280 /UG=Hs.7381 voltage-dependent anion channel 3 /FL=gb:BC002456.1 gb:U90943.1 gb:AF038962.1 gb:NM_005662.1	BC002456.1		8.74646e-05	DOWN
207633_s_at	muscle, skeletal, receptor tyrosine kinase	NM_005592.1	4593	8.7499e-05	DOWN
207343_at	lysozyme homolog	NM_020426.1	57151	8.75335e-05	DOWN
200983_x_at	CD59 antigen p18-20 (antigen identified by monoclonal antibodies 16.3A5, EJ16, EJ30, EL32 and G344)	NM_000611.1	966	8.76025e-05	DOWN
220264_s_at	G protein-coupled receptor 107	NM_020960.1	57720	9.55714e-05	DOWN
218818_at	four and a half LIM domains 3	NM_004468.1	2275	9.56088e-05	DOWN
217922_at	Homo sapiens cDNA FLJ40810 fis, clone TRACH2009743.	H97940		9.56462e-05	DOWN
200016_x_at	heterogeneous nuclear ribonucleoprotein A1	NM_002136.1	3178	9.58337e-05	DOWN
218182_s_at	claudin 1	NM_021101.1	9076	0.000104016	DOWN
215813_s_at	prostaglandin-endoperoxide synthase 1 (prostaglandin G/H synthase and cyclooxygenase)	S36219.1	5742	0.000104056	DOWN
205338_s_at	dopachrome tautomerase (dopachrome delta-isomerase, tyrosine-related protein 2)	NM_001922.2	1638	0.000104138	DOWN
201811_x_at	SH3-domain binding protein 5 (BTK-associated)	NM_004844.1	9467	0.000104219	DOWN
220203_at	hypothetical protein FLJ14351	NM_024732.1	79787	0.000112202	DOWN
218753_at	hypothetical protein FLJ10307	NM_018053.1	55113	0.000112246	DOWN
218389_s_at	likely ortholog of C. elegans anterior pharynx defective 1A	NM_016022.1	51107	0.000112289	DOWN
218142_s_at	protein x 0001	NM_016302.1	51185	0.000112333	DOWN
212955_s_at	polymerase (RNA) II (DNA directed) polypeptide I, 14.5kDa	AL037557	5438	0.000112377	DOWN
204834_at	fibrinogen-like 2	NM_006682.1	10875	0.00011242	DOWN
203962_s_at	nebulette	NM_006393.1	10529	0.000112508	DOWN
202698_x_at	cytochrome c oxidase subunit IV isoform 1	NM_001861.1	1327	0.000112552	DOWN
202263_at	cytochrome b5 reductase 1 (B5R.1)	NM_016243.1	51706	0.000112596	DOWN
214779_s_at	hypothetical protein DJ1042K10.2	R51077	27352	0.000120459	DOWN
206290_s_at	regulator of G-protein signalling 7	NM_002924.1	6000	0.000120552	DOWN
203023_at	hypothetical protein HSPC111	NM_016391.1	51491	0.000120599	DOWN
213955_at	myozenin 3	BE673151	91977	0.000128913	DOWN
206281_at	adenylate cyclase activating polypeptide 1 (pituitary)	NM_001117.2	116	0.000128963	DOWN
59631_at	thioredoxin reductase 2	AI247566	114112	0.00013703	DOWN
221588_x_at	aldehyde dehydrogenase 6 family, member A1	AF130089.1	4329	0.000137083	DOWN
220136_s_at	crystallin, beta A2	NM_005209.1	1412	0.000137136	DOWN
212128_s_at	dystroglycan 1 (dystrophin-associated glycoprotein 1)	BF339222	1605	0.000137295	DOWN
210966_x_at	likely ortholog of mouse la related protein	BC001460.1	23367	0.000137348	DOWN
217878_s_at	cell division cycle 27	AI203880	996	0.000145203	DOWN
212857_x_at	activated RNA polymerase II transcription cofactor 4	BG231551	10923	0.00014537	DOWN
206285_at	nephronophthisis 1 (juvenile)	NM_000272.1	4867	0.000145426	DOWN
206978_at	chemokine (C-C motif) receptor 2	NM_000647.2	1231	0.000153449	DOWN
205711_x_at	ATP synthase, H+ transporting, mitochondrial F1 complex, gamma polypeptide 1	NM_005174.1	509	0.000153508	DOWN
2028_s_at	E2F transcription factor 1	M96577	1869	0.000153626	DOWN
218332_at	brain expressed, X-linked 1	NM_018476.1	55859	0.00016154	DOWN
212730_at	desmuslin	AK026420.1	23336	0.000161602	DOWN
200645_at	GABA(A) receptor-associated protein	NM_007278.1	11337	0.000161912	DOWN
32836_at	1-acylglycerol-3-phosphate O-acyltransferase 1 (lysophosphatidic acid acyltransferase, alpha)	U56417	10554	0.000177999	DOWN
221267_s_at	hypothetical protein MGC5244	NM_031213.1	81926	0.000178067	DOWN
200062_s_at	ribosomal protein L30	L05095.1	6156	0.000178271	DOWN
215606_s_at	ELKS protein	AB029004.1	23085	0.000185979	DOWN
201419_at	BRCA1 associated protein-1 (ubiquitin carboxy-terminal hydrolase)	NM_004656.1	8314	0.000186262	DOWN
200801_x_at	actin, beta	NM_001101.2	60	0.000186333	DOWN
219625_s_at	collagen, type IV, alpha 3 (Goodpasture antigen) binding protein	NM_005713.1	10087	0.000193842	DOWN
210545_at	intersectin 2	AF182199.1	50618	0.000193989	DOWN
209417_s_at	interferon-induced protein 35	BC001356.1	3430	0.000194063	DOWN
201968_s_at	phosphoglucomutase 1	NM_002633.1	5236	0.000194284	DOWN
208785_s_at	microtubule-associated protein 1 light chain 3 beta	BE893893	81631	0.000202117	DOWN
205566_at	abhydrolase domain containing 2	NM_007011.1	11057	0.000202193	DOWN
216925_s_at	T-cell acute lymphocytic leukemia 1	X51990.1	6886	0.000210299	DOWN
210032_s_at	sperm associated antigen 6	AI651156	9576	0.000218298	DOWN
204993_at	guanine nucleotide binding protein (G protein), alpha z polypeptide	NM_002073.1	2781	0.00021838	DOWN
203729_at	epithelial membrane protein 3	NM_001425.1	2014	0.000218463	DOWN
201934_at	hypothetical protein PRO2730	N92524	80335	0.000218546	DOWN
216183_at	Homo sapiens mRNA; cDNA DKFZp667H046 (from clone DKFZp667H046)	AL512703.1		0.000226437	DOWN
200091_s_at	ribosomal protein S25	AA888388	6230	0.000226523	DOWN
214264_s_at	chromosome 14 open reading frame 143	AI656610	90141	0.000242205	DOWN
214143_x_at	dipeptidylpeptidase 7	AI560573	29952	0.000242296	DOWN
213605_s_at	Homo sapiens mRNA; cDNA DKFZp564F112 (from clone DKFZp564F112)	AL049987.1		0.000242387	DOWN
213238_at	ATPase, Class V, type 10D	AI478147	57205	0.000242478	DOWN
209867_s_at	KIAA0768 protein	AF307080.1	23284	0.000242569	DOWN
208856_x_at	ribosomal protein, large, P0	BC003655.1	6175	0.000242661	DOWN
208624_s_at	eukaryotic translation initiation factor 4 gamma, 1	BE966878	1981	0.000242752	DOWN
212178_s_at	POM121 membrane glycoprotein (rat)	AK022555.1	9883	0.00025018	DOWN
201144_s_at	eukaryotic translation initiation factor 2, subunit 1 alpha, 35kDa	NM_004094.1	1965	0.000250274	DOWN
213539_at	CD3D antigen, delta polypeptide (TiT3 complex)	NM_000732.1	915	0.000257939	DOWN
209003_at	solute carrier family 25 (mitochondrial carrier; oxoglutarate carrier), member 11	AF070548.1	8402	0.000258132	DOWN
204803_s_at	Ras-related associated with diabetes	NM_004165.1	6236	0.000258229	DOWN
204206_at	MAX binding protein	NM_020310.1	4335	0.000258326	DOWN
201199_s_at	proteasome (prosome, macropain) 26S subunit, non-ATPase, 1	NM_002807.1	5707	0.000258423	DOWN
205951_at	myosin, heavy polypeptide 1, skeletal muscle, adult	NM_005963.2	4619	0.00026606	DOWN
203142_s_at	adaptor-related protein complex 3, beta 1 subunit	NM_003664.1	8546	0.000266159	DOWN
218648_at	hypothetical protein FLJ21868	NM_022769.1	64784	0.000289594	DOWN
207211_at	ubiquitin specific protease 2	AF079564.1	9099	0.000289918	DOWN
210772_at	formyl peptide receptor-like 1	M88107.1	2358	0.000297425	DOWN
216153_x_at	reversion-inducing-cysteine-rich protein with kazal motifs	AK022897.1	8434	0.00030546	DOWN
215883_at	Homo sapiens cDNA FLJ12264 fis, clone MAMMA1001600.	AK022326.1		0.000305573	DOWN
207423_s_at	a disintegrin and metalloproteinase domain 20	AF029899.1	8748	0.000313482	DOWN
217295_at	Consensus includes gb:U14383.1 /DEF=Human mucin (MUC8) mRNA, partial cds. /FEA=mRNA /GEN=MUC8 /PROD=mucin /DB_XREF=gi:606953 /UG=Hs.1607 mucin 8, tracheobronchial	U14383.1		0.000321136	DOWN
207260_at	FEV protein	NM_017521.1	54738	0.000321374	DOWN
206764_x_at	metallo phosphoesterase	NM_023075.1	65258	0.000329126	DOWN
206652_at	zinc finger protein 237	NM_016384.1	9205	0.000329248	DOWN
218558_s_at	mitochondrial ribosomal protein L39	NM_017446.1	54148	0.000345199	DOWN
205849_s_at	ubiquinol-cytochrome c reductase binding protein	NM_006294.1	7381	0.000345326	DOWN
221047_s_at	MAP/microtubule affinity-regulating kinase 1	NM_018650.1	4139	0.000352115	DOWN
217512_at	kininogen	BG398937	3827	0.000352505	DOWN
209989_at	zinc finger protein 268	AF317549.1	10795	0.000352635	DOWN
207545_s_at	numb homolog (Drosophila)	NM_003744.1	8650	0.000352765	DOWN
206226_at	histidine-rich glycoprotein	NM_000412.2	3273	0.000352895	DOWN
205608_s_at	angiopoietin 1	U83508.1	284	0.000353026	DOWN
203707_at	zinc finger protein 263	NM_005741.1	10127	0.000368085	DOWN
214439_x_at	bridging integrator 1	AF043899.1	274	0.000375712	DOWN
221423_s_at	golgi membrane protein SB140	NM_030799.1	81555	0.000383456	DOWN
203864_s_at	actinin, alpha 2	NM_001103.1	88	0.000383738	DOWN
213773_x_at	Williams Beuren syndrome chromosome region 20A	AW248552	55695	0.000391041	DOWN
206688_s_at	cleavage and polyadenylation specific factor 4, 30kDa	NM_006693.1	10898	0.000391328	DOWN
205973_at	fasciculation and elongation protein zeta 1 (zygin I)	NM_022549.1	9638	0.000391471	DOWN
213228_at	phosphodiesterase 8B	AK023913.1	8622	0.000398603	DOWN
210832_x_at	prostaglandin E receptor 3 (subtype EP3)	D38298.1	5733	0.000398895	DOWN
47608_at	tight junction protein 4 (peripheral)	AI697401	93643	0.000406291	DOWN
216025_x_at	cytochrome P450, family 2, subfamily C, polypeptide 9	M21940.1	1559	0.000413963	DOWN
205417_s_at	dystroglycan 1 (dystrophin-associated glycoprotein 1)	NM_004393.1	1605	0.000414114	DOWN
203800_s_at	mitochondrial ribosomal protein S14	NM_022100.1	63931	0.000414265	DOWN
206278_at	platelet-activating factor receptor	D10202.1	5724	0.000429726	DOWN
204239_s_at	neuronatin	NM_005386.1	4826	0.000430039	DOWN
217830_s_at	p47 (rat)	AL109658	51674	0.000437355	DOWN
213655_at	tyrosine 3-monooxygenase/tryptophan 5-monooxygenase activation protein, epsilon polypeptide	AA502643	7531	0.000437514	DOWN
210301_at	xanthene dehydrogenase	U06117.1	7498	0.000444643	DOWN
209080_x_at	thioredoxin-like 2	AF118652.1	10539	0.000444967	DOWN
204332_s_at	aspartylglucosaminidase	M64073.1	175	0.000445129	DOWN
214150_x_at	ATPase, H+ transporting, lysosomal 9kDa, V0 subunit e	BE043477	8992	0.000460142	DOWN
201590_x_at	annexin A2	NM_004039.1	302	0.000460645	DOWN
217474_at	Homo sapiens mRNA; cDNA DKFZp586B1324 (from clone DKFZp586B1324)	AL117652.1		0.000467366	DOWN
214505_s_at	four and a half LIM domains 1	AF220153.1	2273	0.000467536	DOWN
210976_s_at	phosphofructokinase, muscle	U24183.1	5213	0.000467705	DOWN
212970_at	Homo sapiens mRNA; cDNA DKFZp434E033 (from clone DKFZp434E033)	BF115739		0.000474907	DOWN
205232_s_at	platelet-activating factor acetylhydrolase 2, 40kDa	U89386.1	5051	0.000475079	DOWN
201226_at	NADH dehydrogenase (ubiquinone) 1 beta subcomplex, 8, 19kDa	NM_005004.1	4714	0.000475252	DOWN
218392_x_at	sideroflexin 1	NM_022754.1	94081	0.000482258	DOWN
218048_at	BUP protein	NM_012071.1	23412	0.000482432	DOWN
220063_at	hypothetical protein FLJ13273	NM_024751.1	79807	0.000489941	DOWN
209966_x_at	estrogen-related receptor gamma	AF094518.1	2104	0.000497613	DOWN
209429_x_at	eukaryotic translation initiation factor 2B, subunit 4 delta, 67kDa	AF112207.1	8890	0.000512369	DOWN
206171_at	adenosine A3 receptor	NM_000677.2	140	0.000512554	DOWN
213450_s_at	B7-like protein	AB014553.1	23308	0.000520187	DOWN
218735_s_at	zinc finger protein	AA349848	27300	0.00052762	DOWN
210706_s_at	ring finger protein 24	BC000213.1	11237	0.00052781	DOWN
200877_at	chaperonin containing TCP1, subunit 4 (delta)	NM_006430.1	10575	0.000528	DOWN
218396_at	hypothetical protein FLJ20136	NM_017684.1	54832	0.000551008	DOWN
209827_s_at	interleukin 16 (lymphocyte chemoattractant factor)	NM_004513.1	3603	0.000590088	DOWN
208968_s_at	hypothetical protein LOC57019	BC002568.1	57019	0.000590299	DOWN
220788_s_at	hypothetical protein FLJ10111	NM_017999.1	55072	0.000597204	DOWN
205752_s_at	glutathione S-transferase M5	NM_000851.1	2949	0.000597633	DOWN
212124_at	retinoic acid induced 17	AF070622.1	57178	0.000604734	DOWN
202777_at	soc-2 suppressor of clear homolog (C. elegans)	NM_007373.1	8036	0.00060495	DOWN
214205_x_at	thioredoxin-like 2	AK022131.1	10539	0.000618874	DOWN
212077_at	caldesmon 1	AL583520	800	0.000619095	DOWN
210756_s_at	Notch homolog 2 (Drosophila)	AF308601.1	4853	0.000619317	DOWN
201134_x_at	cytochrome c oxidase subunit VIIc	NM_001867.1	1350	0.00061976	DOWN
202784_s_at	nicotinamide nucleotide transhydrogenase	NM_012343.1	23530	0.000642218	DOWN
220149_at	hypothetical protein FLJ22671	NM_024861.1	79919	0.000648989	DOWN
214686_at	zinc finger protein 266	AA868898	10781	0.000649452	DOWN
208863_s_at	splicing factor, arginine/serine-rich 1 (splicing factor 2, alternate splicing factor)	M72709.1	6426	0.000649683	DOWN
220870_at	hypothetical protein PRO1598	NM_018503.1	55375	0.000664581	DOWN
202589_at	thymidylate synthetase	NM_001071.1	7298	0.000672014	DOWN
200860_s_at	KIAA1007 protein	BC000779.1	23019	0.000672253	DOWN
214162_at	hypothetical protein LOC284244	AF070541.1	284244	0.000678713	DOWN
210142_x_at	flotillin 1	AF117234.1	10211	0.000679437	DOWN
200736_s_at	glutathione peroxidase 1	NM_000581.1	2876	0.000716899	DOWN
209928_s_at	musculin (activated B-cell factor-1)	AF060154.1	9242	0.000724264	DOWN
204213_at	polymeric immunoglobulin receptor	NM_002644.1	5284	0.00072452	DOWN
215383_x_at	Homo sapiens mRNA; cDNA DKFZp761K23121 (from clone DKFZp761K23121)	AL137312.1		0.000731618	DOWN
218046_s_at	mitochondrial ribosomal protein S16	NM_016065.1	51021	0.000746558	DOWN
215628_x_at	Homo sapiens mRNA; cDNA DKFZp564M193 (from clone DKFZp564M193)	AL049285.1		0.000746822	DOWN
200715_x_at	ribosomal protein L13a	BC000514.1	23521	0.00075415	DOWN
221856_s_at	hypothetical protein FLJ11280	AB037811.1	55793	0.000768774	DOWN
205142_x_at	ATP-binding cassette, sub-family D (ALD), member 1	NM_000033.2	215	0.000769046	DOWN
218433_at	pantothenate kinase 3	NM_024594.1	79646	0.000775797	DOWN
214547_at	testicular soluble adenylyl cyclase	NM_018417.1	55811	0.000776071	DOWN
210759_s_at	proteasome (prosome, macropain) subunit, alpha type, 1	M64992.1	5682	0.000776345	DOWN
210395_x_at	myosin, light polypeptide 4, alkali; atrial, embryonic	AF116676.1	4635	0.000783357	DOWN
212801_at	citron (rho-interacting, serine/threonine kinase 21)	AI861788	11113	0.000806289	DOWN
201319_at	myosin, light polypeptide, regulatory, non-sarcomeric (20kD)	NM_006471.1	10627	0.000806573	DOWN
211726_s_at	flavin containing monooxygenase 2	BC005894.1	2327	0.000812971	DOWN
208715_at	putative membrane protein	BF002031	54499	0.000813257	DOWN
201801_s_at	solute carrier family 29 (nucleoside transporters), member 1	AF079117.1	2030	0.000813544	DOWN
200790_at	ornithine decarboxylase 1	NM_002539.1	4953	0.000820499	DOWN
203175_at	ras homolog gene family, member G (rho G)	NM_001665.1	391	0.00083554	DOWN
202739_s_at	phosphorylase kinase, beta	NM_000293.1	5257	0.000842757	DOWN
200021_at	cofilin 1 (non-muscle)	NM_005507.1	1072	0.000843053	DOWN
211553_x_at	apoptotic protease activating factor	AF248734.1	317	0.000865255	DOWN
208974_x_at	karyopherin (importin) beta 1	BC003572.1	3837	0.000865558	DOWN
200753_x_at	splicing factor, arginine/serine-rich 2	BE866585	6427	0.000880227	DOWN
218601_at	up-regulated gene 4	NM_017920.1	55665	0.000887084	DOWN
203176_s_at	transcription factor A, mitochondrial	BE552470	7019	0.000887395	DOWN
211606_at	gb:U43279.1 /DEF=Human nucleoporin nup 36 mRNA, complete cds. /FEA=mRNA /PROD=nup 36 /DB_XREF=gi:1565299 /FL=gb:U43279.1	U43279.1		0.000894552	DOWN
215179_x_at	Homo sapiens cDNA FLJ13781 fis, clone PLACE4000465.	AK023843.1		0.000901699	DOWN
214955_at	type II transmembrane serine protease 6	AI912086	164656	0.000915964	DOWN
211089_s_at	NIMA (never in mitosis gene a)-related kinase 3	Z25434.1	4752	0.000916284	DOWN
203966_s_at	protein phosphatase 1A (formerly 2C), magnesium-dependent, alpha isoform	NM_021003.1	5494	0.000916604	DOWN
202604_x_at	a disintegrin and metalloproteinase domain 10	NM_001110.1	102	0.000916925	DOWN
209946_at	vascular endothelial growth factor C	U58111.1	7424	0.000923403	DOWN
217558_at	cytochrome P450, family 2, subfamily C, polypeptide 9	BE971373	1559	0.000930513	DOWN
211949_s_at	nucleolar and coiled-body phosphoprotein 1	D21262.1	9221	0.000937613	DOWN
222300_at	KIAA0843 protein	BF155672	22885	0.000944703	DOWN
209594_x_at	pregnancy specific beta-1-glycoprotein 9	M34421.1	5678	0.000945032	DOWN
200912_s_at	eukaryotic translation initiation factor 4A, isoform 2	NM_001967.2	1974	0.000959521	DOWN
214994_at	apolipoprotein B mRNA editing enzyme, catalytic polypeptide-like 3G	BF508948	60489	0.000973302	DOWN
214689_at	placenta-specific 3	BF435151	60676	0.00097364	DOWN
213180_s_at	golgi SNAP receptor complex member 2	BE730204	9570	0.000973979	DOWN
201512_s_at	translocase of outer mitochondrial membrane 70 homolog A (yeast)	BC003633.1	9868	0.000987721	DOWN
212119_at	ras-like protein TC10	BF348067	23433	0.000994056	DOWN
209328_x_at	hypothetical protein HSPC111	BC000587.1	51491	0.00101682	DOWN
221419_s_at	gb:NM_013307.1 /DEF=Homo sapiens non-functional folate binding protein (HSAF000381), mRNA. /FEA=CDS /GEN=HSAF000381 /PROD=non-functional folate binding protein /DB_XREF=gi:7019412 /FL=gb:NM_013307.1	NM_013307.1		0.00102381	DOWN
210775_x_at	caspase 9, apoptosis-related cysteine protease	AB015653.1	842	0.00104618	DOWN
213784_at	RAB, member of RAS oncogene family-like 4	AL037167	11020	0.00105278	DOWN
200681_at	glyoxalase I	NM_006708.1	2739	0.00105351	DOWN
201947_s_at	chaperonin containing TCP1, subunit 2 (beta)	NM_006431.1	10576	0.00106741	DOWN
218996_at	TCF3 (E2A) fusion partner (in childhood Leukemia)	NM_013342.1	29844	0.00108857	DOWN
212949_at	barren homolog (Drosophila)	D38553.1	23397	0.00108894	DOWN
214001_x_at	ribosomal protein S10	AA320764	6204	0.0010951	DOWN
201665_x_at	ribosomal protein S17	NM_001021.1	6218	0.00109548	DOWN
212254_s_at	bullous pemphigoid antigen 1, 230/240kDa	BG253119	667	0.00111769	DOWN
201828_x_at	CAAX box 1	NM_003928.1	8933	0.00112496	DOWN
202028_s_at	ribosomal protein L38	BC000603.1	6169	0.00113183	DOWN
215805_at	Homo sapiens mRNA; cDNA DKFZp586F1024 (from clone DKFZp586F1024)	BF574664		0.00116846	DOWN
208647_at	farnesyl-diphosphate farnesyltransferase 1	AA872727	2222	0.00116886	DOWN
221614_s_at	rabphilin 3A-like (without C2 domains)	BC005153.1	9501	0.00121345	DOWN
214569_at	interferon, alpha 5	NM_002169.1	3442	0.00122066	DOWN
44617_at	hypothetical protein FLJ13491	AI431902	79676	0.00123507	DOWN
220816_at	endothelial differentiation, lysophosphatidic acid G-protein-coupled receptor, 7	NM_012152.1	23566	0.00125665	DOWN
217499_x_at	Homo sapiens, similar to olfactory receptor MOR145-2, clone IMAGE:5313643, mRNA	AW874308		0.00125708	DOWN
212933_x_at	ribosomal protein L13	AA961748	6137	0.00125751	DOWN
210058_at	mitogen-activated protein kinase 13	BC000433.1	5603	0.00129295	DOWN
218042_at	COP9 constitutive photomorphogenic homolog subunit 4 (Arabidopsis)	NM_016129.1	51138	0.00132292	DOWN
209075_s_at	nitrogen fixation cluster-like	AY009128.1	23479	0.00133007	DOWN
218003_s_at	FK506 binding protein 3, 25kDa	NM_002013.1	2287	0.00133676	DOWN
208656_s_at	cyclin I	AF135162.1	10983	0.00133721	DOWN
209911_x_at	histone 1, H2bd	BC002842.1	3017	0.00135815	DOWN
213166_x_at	phosphoglycerate dehydrogenase	BG332462	26227	0.00136481	DOWN
221483_s_at	cyclic AMP phosphoprotein, 19 kD	AF084555.1	10776	0.00137098	DOWN
216747_at	amyloid beta (A4) precursor protein-binding, family B, member 2 (Fe65-like)	AK024871.1	323	0.00137145	DOWN
220704_at	zinc finger protein, subfamily 1A, 1 (Ikaros)	NM_018563.1	10320	0.00137762	DOWN
217456_x_at	major histocompatibility complex, class I, E	M31183.1	3133	0.00137809	DOWN
204181_s_at	zinc finger protein 297B	NM_014007.1	23099	0.00139181	DOWN
201482_at	quiescin Q6	NM_002826.2	5768	0.00139228	DOWN
200020_at	TAR DNA binding protein	NM_007375.1	23435	0.0013989	DOWN
203279_at	KIAA0212 gene product	NM_014674.1	9695	0.00142013	DOWN
215747_s_at	chromosome condensation 1	X06130.1	1104	0.00142623	DOWN
209388_at	poly(A) polymerase alpha	BC000927.1	10914	0.00144034	DOWN
215026_x_at	E74-like factor 3 (ets domain transcription factor, epithelial-specific )	U81961	1999	0.00145444	DOWN
204703_at	Probe hTg737 (polycystic kidney disease, autosomal recessive)	NM_006531.1	8100	0.00145493	DOWN
218412_s_at	GTF2I repeat domain containing 1	NM_016328.1	9569	0.00146049	DOWN
217047_s_at	family with sequence similarity 13, member A1	AK027138.1	10144	0.00146098	DOWN
208184_s_at	transmembrane protein 1	NM_003274.1	7109	0.00148959	DOWN
203757_s_at	carcinoembryonic antigen-related cell adhesion molecule 6 (non-specific cross reacting antigen)	BC005008.1	4680	0.0014901	DOWN
216573_at	Consensus includes gb:X84340.1 /DEF=H.sapiens mRNA for Ig light chain, variable region (ID:CLL001VL). /FEA=mRNA /GEN=Ig VL gene /PROD=immunoglobulin light chain variable region /DB_XREF=gi:791011 /UG=Hs.247950 H.sapiens mRNA for Ig light chain, variable region (ID:CLL001VL)	X84340.1		0.0014956	DOWN
206596_s_at	neural retina leucine zipper	M81840.1	4901	0.0015021	DOWN
205037_at	RAB, member of RAS oncogene family-like 4	NM_006860.2	11020	0.0015026	DOWN
203824_at	transmembrane 4 superfamily member 3	NM_004616.1	7103	0.0015166	DOWN
221159_at	gb:NM_016414.1 /DEF=Homo sapiens clone FLB1727 (LOC51215), mRNA. /FEA=mRNA /GEN=LOC51215 /PROD=clone FLB1727 /DB_XREF=gi:10092634 /UG=Hs.283773 clone FLB1727 /FL=gb:NM_016414.1 gb:AF113674.1	NM_016414.1		0.0015236	DOWN
210754_s_at	v-yes-1 Yamaguchi sarcoma viral related oncogene homolog	M79321.1	4067	0.00152955	DOWN
205907_s_at	osteomodulin	AI765819	4958	0.00153007	DOWN
203910_at	PTPL1-associated RhoGAP 1	NM_004815.1	9411	0.00154403	DOWN
201551_s_at	lysosomal-associated membrane protein 1	J03263.1	3916	0.00156546	DOWN
214185_at	KH domain containing, RNA binding, signal transduction associated 1	AW592227	10657	0.00159967	DOWN
202440_s_at	suppression of tumorigenicity 5	NM_005418.1	6764	0.00160075	DOWN
211918_x_at	placenta-specific 3	AF311940.1	60676	0.00162046	DOWN
215725_at	DiGeorge syndrome critical region gene 11	L77561.1	25786	0.00162684	DOWN
208140_s_at	hypothetical protein DKFZp586M1120	NM_031294.1	83450	0.00164121	DOWN
208344_x_at	interferon, alpha 13	NM_006900.2	3447	0.00165557	DOWN
202077_at	NADH dehydrogenase (ubiquinone) 1, alpha/beta subcomplex, 1, 8kDa	NM_005003.1	4706	0.00168427	DOWN
201875_s_at	hypothetical protein FLJ21047	NM_024569.1	79620	0.00171121	DOWN
221477_s_at	Homo sapiens, clone IMAGE:4711494, mRNA	BF575213		0.00173981	DOWN
201723_s_at	UDP-N-acetyl-alpha-D-galactosamine:polypeptide N-acetylgalactosaminyltransferase 1 (GalNAc-T1)	U41514.1	2589	0.00176896	DOWN
207050_at	calcium channel, voltage-dependent, alpha 2/delta subunit 1	NM_000722.1	781	0.00178322	DOWN
200992_at	importin 7	AL137335.1	10527	0.00179006	DOWN
210580_x_at	sulfotransferase family, cytosolic, 1A, phenol-preferring, member 3	L25275.1	6818	0.00181855	DOWN
219205_at	serine racemase	NM_021947.1	63826	0.00182536	DOWN
220081_x_at	hydroxysteroid (17-beta) dehydrogenase 7	NM_016371.1	51478	0.00183775	DOWN
216600_x_at	aldolase B, fructose-bisphosphate	AK026411.1	229	0.00183897	DOWN
208726_s_at	eukaryotic translation initiation factor 2, subunit 2 beta, 38kDa	BC000461.1	8894	0.00187293	DOWN
200082_s_at	ribosomal protein S7	AI805587	6201	0.0018871	DOWN
200039_s_at	proteasome (prosome, macropain) subunit, beta type, 2	NM_002794.1	5690	0.00190064	DOWN
214726_x_at	adducin 1 (alpha)	AL556041	118	0.0019209	DOWN
222333_at	hypothetical protein LOC259173	AV661533	259173	0.00194178	DOWN
210425_x_at	golgin-67	AF164622.1	23015	0.00196132	DOWN
208259_x_at	interferon, alpha 7	NM_021057.1	3444	0.00196197	DOWN
202135_s_at	ARP1 actin-related protein 1 homolog B, centractin beta (yeast)	NM_005735.2	10120	0.00196262	DOWN
213657_s_at	Homo sapiens mRNA full length insert cDNA clone EUROIMAGE 26539.	BE858194		0.00196739	DOWN
215685_s_at	distal-less homeo box 2	BE792224	1746	0.00200157	DOWN
212607_at	Homo sapiens cDNA FLJ30547 fis, clone BRAWH2001439.	U79271.1		0.00201562	DOWN
214114_x_at	FAST kinase	AK023141.1	10922	0.00202966	DOWN
205201_at	GLI-Kruppel family member GLI3 (Greig cephalopolysyndactyly syndrome)	NM_000168.2	2737	0.00207173	DOWN
217117_x_at	mucin 3B	AF007194.1	57876	0.00208504	DOWN
219821_s_at	hypothetical protein FLJ20330	NM_018988.1	54438	0.00209903	DOWN
208763_s_at	delta sleep inducing peptide, immunoreactor	AL110191.1	1831	0.00211232	DOWN
206564_at	opiate receptor-like 1	NM_000913.1	4987	0.00220475	DOWN
219315_s_at	hypothetical protein FLJ20898	NM_024600.1	79652	0.00221135	DOWN
210199_at	crystallin, alpha A	U66584.1	1409	0.0022399	DOWN
220511_s_at	hypothetical protein FLJ21120	NM_024767.1	79824	0.00225157	DOWN
208241_at	neuregulin 1	NM_004495.1	3084	0.00225231	DOWN
202891_at	nitrilase 1	NM_005600.1	4817	0.00225305	DOWN
217619_x_at	ESTs, Weakly similar to hypothetical protein FLJ20378 [Homo sapiens] [H.sapiens]	AW474615		0.00225814	DOWN
212053_at	KIAA0251 protein	AK025504.1	23042	0.00226396	DOWN
201198_s_at	proteasome (prosome, macropain) 26S subunit, non-ATPase, 1	AI860431	5707	0.00228512	DOWN
204131_s_at	forkhead box O3A	N25732	2309	0.00229091	DOWN
209640_at	promyelocytic leukemia	M79462.1	5371	0.00229745	DOWN
211818_s_at	phosphodiesterase 4C, cAMP-specific (phosphodiesterase E1 dunce homolog, Drosophila)	U88712.1	5143	0.00230248	DOWN
202801_at	protein kinase, cAMP-dependent, catalytic, alpha	NM_002730.1	5566	0.00230323	DOWN
201955_at	cyclin C	AL137784	892	0.00230399	DOWN
209891_at	AD024 protein	AF225416.1	57405	0.00234312	DOWN
216671_x_at	Consensus includes gb:U14383.1 /DEF=Human mucin (MUC8) mRNA, partial cds. /FEA=mRNA /GEN=MUC8 /PROD=mucin /DB_XREF=gi:606953 /UG=Hs.1607 mucin 8, tracheobronchial	U14383.1		0.00235536	DOWN
205628_at	primase, polypeptide 2A, 58kDa	NM_000947.1	5558	0.00235613	DOWN
201618_x_at	GPAA1P anchor attachment protein 1 homolog (yeast)	NM_003801.2	8733	0.00237639	DOWN
201568_at	low molecular mass ubiquinone-binding protein (9.5kD)	NM_014402.1	27089	0.00238288	DOWN
203899_s_at	calcitonin gene-related peptide-receptor component protein	NM_014478.1	27297	0.00240879	DOWN
205508_at	sodium channel, voltage-gated, type I, beta polypeptide	NM_001037.1	6324	0.00245717	DOWN
206147_x_at	sex comb on midleg-like 2 (Drosophila)	NM_006089.1	10389	0.00248373	DOWN
205859_at	lymphocyte antigen 86	NM_004271.1	9450	0.0024974	DOWN
200018_at	ribosomal protein S13	NM_001017.1	6207	0.00252553	DOWN
218724_s_at	TGFB-induced factor 2 (TALE family homeobox)	NM_021809.1	60436	0.00253918	DOWN
211474_s_at	serine (or cysteine) proteinase inhibitor, clade B (ovalbumin), member 6	BC004948.1	5269	0.00255282	DOWN
203371_s_at	NADH dehydrogenase (ubiquinone) 1 beta subcomplex, 3, 12kDa	NM_002491.1	4709	0.00255921	DOWN
217854_s_at	polymerase (RNA) II (DNA directed) polypeptide E, 25kDa	NM_002695.1	5434	0.00257838	DOWN
206848_at	homeo box A7	NM_006896.1	3204	0.00262553	DOWN
203119_at	hypothetical protein MGC2574	NM_024098.1	79080	0.00262638	DOWN
64440_at	interleukin 17 receptor C	AI560217	84818	0.00265987	DOWN
201002_s_at	ubiquitin-conjugating enzyme E2 variant 1	U39361.1	7335	0.00266073	DOWN
204847_at	zinc finger protein	NM_014415.1	27107	0.00266621	DOWN
202825_at	solute carrier family 25 (mitochondrial carrier; adenine nucleotide translocator), member 4	NM_001151.1	291	0.00267975	DOWN
217491_x_at	cytochrome c oxidase subunit VIIc	AF042165	1350	0.00272121	DOWN
216273_at	zinc finger protein 272	X78931.1	10794	0.00279677	DOWN
213564_x_at	lactate dehydrogenase B	BE042354	3945	0.00294299	DOWN
55583_at	KIAA1395 protein	AI198543	57572	0.00296357	DOWN
209971_x_at	heme-regulated initiation factor 2-alpha kinase	AI928526	27102	0.00298317	DOWN
210695_s_at	WW domain containing oxidoreductase	U13395.1	51741	0.00300991	DOWN
216229_x_at	HCGII-7 protein	X81001.1	80867	0.00310423	DOWN
213285_at	hypothetical protein LOC161291	AV691491	161291	0.00310938	DOWN
200963_x_at	ribosomal protein L31	NM_000993.1	6160	0.00311038	DOWN
214755_at	hypothetical protein LOC91373	AK022632.1	91373	0.00311553	DOWN
220562_at	hypothetical protein FLJ20359	NM_017781.1	54905	0.00319003	DOWN
219170_at	fibronectin type 3 and SPRY domain-containing protein	NM_024333.1	79187	0.00319614	DOWN
201079_at	synaptogyrin 2	NM_004710.1	9144	0.00321651	DOWN
203082_at	KIAA0187 gene product	NM_014753.1	9790	0.00325721	DOWN
213220_at	programmed cell death 4 (neoplastic transformation inhibitor)	AV706096	27250	0.00331104	DOWN
218024_at	brain protein 44-like	NM_016098.1	51660	0.00331603	DOWN
208714_at	NADH dehydrogenase (ubiquinone) flavoprotein 1, 51kDa	AF092131.1	4723	0.00334129	DOWN
203212_s_at	myotubularin related protein 2	NM_016156.1	8898	0.00334236	DOWN
160020_at	matrix metalloproteinase 14 (membrane-inserted)	Z48481	4323	0.00334343	DOWN
201463_s_at	transaldolase 1	NM_006755.1	6888	0.00334732	DOWN
205832_at	carboxypeptidase A4	NM_016352.1	51200	0.00335229	DOWN
218217_at	likely homolog of rat and mouse retinoid-inducible serine carboxypeptidase	NM_021626.1	59342	0.00336434	DOWN
216545_at	Consensus includes gb:AL049710 /DEF=Human DNA sequence from clone 633H17 on chromosome 1p31.2-32.2. Contains a pseudogene similar to part of MTCO1 (Cytochrome C oxidase 1), MTCO2 (cytochrome c oxidase II), MTATP8 (ATP synthase 8) and GOT2 glutamic-oxaloacetic transaminase 2, mitocho... /FEA=CDS_2 /DB_XREF=gi:5650682 /UG=Hs.272293 Human DNA sequence from clone 633H17 on chromosome 1p31.2-32.2. Con…	AL049710		0.00337422	DOWN
210912_x_at	glutathione S-transferase M4	M99422.1	2948	0.0033753	DOWN
210191_s_at	putative homeodomain transcription factor 1	BC002447.1	10745	0.00337638	DOWN
209957_s_at	natriuretic peptide precursor A	M30262.1	4878	0.00337746	DOWN
222377_at	Consensus includes gb:AI674138 /FEA=EST /DB_XREF=gi:4874618 /DB_XREF=est:wd08b06.x1 /CLONE=IMAGE:2327507 /UG=Hs.162247 ESTs, Highly similar to T-box-containing transcriptional activator H.sapiens	AI674138		0.00338023	DOWN
219486_at	hypothetical protein FLJ20399	NM_017803.1	54920	0.00338624	DOWN
38707_r_at	E2F transcription factor 4, p107/p130-binding	S75174	1874	0.00341349	DOWN
201802_at	solute carrier family 29 (nucleoside transporters), member 1	NM_004955.1	2030	0.00348472	DOWN
204757_s_at	KIAA0285 gene product	R61539	9854	0.00349775	DOWN
215952_s_at	Homo sapiens, clone IMAGE:5265016, mRNA	AF090094.1		0.00352377	DOWN
210825_s_at	prostatic binding protein	AF130103.1	5037	0.00352859	DOWN
205150_s_at	KIAA0644 gene product	AV724192	9865	0.00352971	DOWN
203832_at	small nuclear ribonucleoprotein polypeptide F	NM_003095.1	6636	0.00355343	DOWN
203363_s_at	KIAA0652 gene product	AU153525	9776	0.00355456	DOWN
221927_s_at	Williams Beuren syndrome chromosome region 21	AI923458	83451	0.00355822	DOWN
204031_s_at	poly(rC) binding protein 2	NM_005016.1	5094	0.00356414	DOWN
206996_x_at	calcium channel, voltage-dependent, beta 1 subunit	NM_000723.1	782	0.00366399	DOWN
208255_s_at	FK506 binding protein 8, 38kDa	NM_012181.1	23770	0.00372257	DOWN
203682_s_at	isovaleryl Coenzyme A dehydrogenase	NM_002225.2	3712	0.00372723	DOWN
211896_s_at	decorin	AF138302.1	1634	0.00379383	DOWN
209343_at	likely ortholog of neuronally expressed calcium binding protein	BC002449.1	80303	0.00387554	DOWN
207935_s_at	keratin 13	NM_002274.1	3860	0.00388833	DOWN
202712_s_at	creatine kinase, mitochondrial 1 (ubiquitous)	NM_020990.2	1159	0.00390688	DOWN
203390_s_at	kinesin family member 3C	NM_002254.1	3797	0.00392541	DOWN
217242_at	zinc finger protein 154 (pHZ-92)	U20648.1	7710	0.00393816	DOWN
218777_at	hypothetical protein FLJ22246	NM_025232.1	80346	0.00395091	DOWN
48808_at	dihydrofolate reductase	AI144299	1719	0.00395541	DOWN
218190_s_at	ubiquinol-cytochrome c reductase complex (7.2 kD)	NM_013387.1	29796	0.00399483	DOWN
212788_x_at	ESTs, Highly similar to FRIL_HUMAN Ferritin light chain (Ferritin L subunit) [H.sapiens]	BG537190		0.00408177	DOWN
221670_s_at	LIM homeobox protein 3	AF156888.1	8022	0.0041071	DOWN
204967_at	apical protein-like (Xenopus laevis)	NM_001649.1	357	0.00413807	DOWN
219629_at	hypothetical protein FLJ20635	NM_017911.1	55007	0.00417725	DOWN
208520_at	olfactory receptor, family 10, subfamily H, member 3	NM_013938.1	26532	0.00419682	DOWN
214447_at	v-ets erythroblastosis virus E26 oncogene homolog 1 (avian)	NM_005238.1	2113	0.00420679	DOWN
200027_at	asparaginyl-tRNA synthetase	NM_004539.2	4677	0.0042081	DOWN
201122_x_at	eukaryotic translation initiation factor 5A	BC000751.1	1984	0.00424023	DOWN
218455_at	NFS1 nitrogen fixation 1 (S. cerevisiae)	NM_021100.1	9054	0.00424452	DOWN
202199_s_at	SFRS protein kinase 1	AW082913	6732	0.00424585	DOWN
205650_s_at	fibrinogen, A alpha polypeptide	NM_021871.1	2243	0.00429875	DOWN
217703_x_at	ESTs, Weakly similar to hypothetical protein FLJ20489 [Homo sapiens] [H.sapiens]	AA401963		0.00434465	DOWN
212082_s_at	myosin, light polypeptide 6, alkali, smooth muscle and non-muscle	BE734356	4637	0.00438355	DOWN
208697_s_at	eukaryotic translation initiation factor 3, subunit 6 48kDa	BC000734.1	3646	0.00441685	DOWN
201775_s_at	KIAA0494 gene product	AK001487.1	9813	0.0044224	DOWN
220737_at	ribosomal protein S6 kinase, 90kDa, polypeptide 6	AF184965.1	27330	0.00443488	DOWN
212005_at	DKFZP566C0424 protein	AL050028.1	26099	0.0044529	DOWN
220712_at	gb:NM_024984.1 /DEF=Homo sapiens hypothetical protein FLJ12193 (FLJ12193), mRNA. /FEA=mRNA /GEN=FLJ12193 /PROD=hypothetical protein FLJ12193 /DB_XREF=gi:13376485 /UG=Hs.287498 hypothetical protein FLJ12193 /FL=gb:NM_024984.1	NM_024984.1		0.00445843	DOWN
218594_at	hypothetical protein FLJ10359	NM_018072.1	55127	0.00467269	DOWN
218803_at	checkpoint with forkhead and ring finger domains	NM_018223.1	55743	0.00469741	DOWN
218498_s_at	ERO1-like (S. cerevisiae)	NM_014584.1	30001	0.00470538	DOWN
204573_at	carnitine O-octanoyltransferase	NM_021151.1	54677	0.00471081	DOWN
216551_x_at	phospholipase C, gamma 1 (formerly subtype 148)	AL110247.1	5335	0.00471625	DOWN
211123_at	solute carrier family 5 (sodium iodide symporter), member 5	D87920.1	6528	0.00481519	DOWN
214846_s_at	likely ortholog of mouse myocytic induction/differentiation originator	AB037751.1	57538	0.00483824	DOWN
210183_x_at	pinin, desmosome associated protein	AF112222.1	5411	0.00489179	DOWN
212197_x_at	KIAA0864 protein	AB020671.1	23164	0.00489715	DOWN
201250_s_at	solute carrier family 2 (facilitated glucose transporter), member 1	NM_006516.1	6513	0.00497127	DOWN
215954_s_at	NY-REN-24 antigen	AI200896	58509	0.00497506	DOWN
207592_s_at	hyperpolarization activated cyclic nucleotide-gated potassium channel 2	NM_001194.1	610	0.005001	DOWN
201516_at	spermidine synthase	NM_003132.1	6723	0.00503224	DOWN
210014_x_at	isocitrate dehydrogenase 3 (NAD+) beta	AF023266.1	3420	0.00504441	DOWN
216993_s_at	Consensus includes gb:U32169 /DEF=Human pro-a2 chain of collagen type XI (COL11A2) gene, complete cds /FEA=mRNA_3 /DB_XREF=gi:1000744 /UG=Hs.121509 collagen, type XI, alpha 2	U32169		0.00507559	DOWN
206078_at	serine/threonine kinase with Dbl- and pleckstrin homology domains	NM_007064.1	11139	0.00514945	DOWN
37652_at	calcineurin binding protein 1	AB002328	23523	0.00519264	DOWN
200858_s_at	ribosomal protein S8	NM_001012.1	6202	0.00519584	DOWN
208308_s_at	glucose phosphate isomerase	NM_000175.1	2821	0.00519789	DOWN
212352_s_at	transmembrane trafficking protein	BE780075	10972	0.00524782	DOWN
212814_at	KIAA0828 protein	AB020635.1	23382	0.00527878	DOWN
220395_at	DnaJ (Hsp40) homolog, subfamily A, member 4	NM_018602.1	55466	0.00538673	DOWN
217508_s_at	hypothetical protein MGC12909	BE783279	147339	0.00551306	DOWN
217750_s_at	hypothetical protein FLJ13855	NM_023079.1	65264	0.00552501	DOWN
211793_s_at	abl-interactor 2	AF260261.1	10152	0.00553013	DOWN
212498_at	Homo sapiens clone FBD3 Cri-du-chat critical region mRNA	AF056433.1		0.00559317	DOWN
200910_at	chaperonin containing TCP1, subunit 3 (gamma)	NM_005998.1	7203	0.00565275	DOWN
211100_x_at	leukocyte immunoglobulin-like receptor, subfamily A (with TM domain), member 2	U82278.1	11027	0.00567825	DOWN
202343_x_at	cytochrome c oxidase subunit Vb	NM_001862.1	1329	0.00573097	DOWN
214211_at	vitelliform macular dystrophy (Best disease, bestrophin)	AA083483	7439	0.00574282	DOWN
220866_at	a disintegrin-like and metalloprotease (reprolysin type) with thrombospondin type 1 motif, 6	NM_014273.1	11174	0.00586851	DOWN
216918_s_at	bullous pemphigoid antigen 1, 230/240kDa	AL096710	667	0.0058939	DOWN
212776_s_at	KIAA0657 protein	AI978623	23363	0.00591249	DOWN
207821_s_at	PTK2 protein tyrosine kinase 2	NM_005607.1	5747	0.00592246	DOWN
202719_s_at	testis derived transcript (3 LIM domains)	BC001451.1	26136	0.00592427	DOWN
214091_s_at	glutathione peroxidase 3 (plasma)	AW149846	2878	0.00597993	DOWN
203697_at	frizzled-related protein	U91903.1	2487	0.00601019	DOWN
218849_s_at	RelA-associated inhibitor	NM_006663.1	10848	0.0060287	DOWN
203555_at	protein tyrosine phosphatase, non-receptor type 18 (brain-derived)	NM_014369.1	26469	0.00607432	DOWN
201060_x_at	stomatin	AI537887	2040	0.00612481	DOWN
217870_s_at	UMP-CMP kinase	NM_016308.1	51727	0.00613462	DOWN
201146_at	nuclear factor (erythroid-derived 2)-like 2	NM_006164.1	4780	0.00616472	DOWN
200697_at	hexokinase 1	NM_000188.1	3098	0.00622967	DOWN
65585_at	Homo sapiens cDNA FLJ40819 fis, clone TRACH2010771.	AA527515		0.00628666	DOWN
217996_at	pleckstrin homology-like domain, family A, member 1	AA576961	22822	0.00636189	DOWN
206167_s_at	Rho GTPase activating protein 6	NM_001174.2	395	0.00636382	DOWN
32837_at	1-acylglycerol-3-phosphate O-acyltransferase 2 (lysophosphatidic acid acyltransferase, beta)	U56418	10555	0.00638019	DOWN
220155_s_at	hypothetical protein FLJ13441	NM_023924.1	65980	0.00640522	DOWN
32209_at	Mouse Mammary Turmor Virus Receptor homolog 1	AF052151	23625	0.00641002	DOWN
217273_at	Consensus includes gb:AL022101 /DEF=Homo sapiens DNA sequence from PAC 845O24 on chromosome 1p36.1-36.2. Contains a gene for a Heterogenous Nuclear Ribonucleoprotein HNRNP C1 LIKE protein and four genes similar to Melanoma Preferentially Expressed Antigen PRAME and KIAA0014. Contain... /FEA=CDS_1 /DB_XREF=gi:3171895 /UG=Hs.251419 Homo sapiens DNA sequence from PAC 845O24 on chromosome 1p36.1-36.2…	AL022101		0.00656106	DOWN
206178_at	phospholipase A2, group V	NM_000929.1	5322	0.00662512	DOWN
206461_x_at	metallothionein 1H	NM_005951.1	4496	0.00663656	DOWN
219236_at	hypothetical protein FLJ22672	NM_024897.1	79957	0.00663926	DOWN
207408_at	organic cationic transporter-like 4	NM_004803.2	9389	0.00664127	DOWN
221929_at	Homo sapiens, Similar to RIKEN cDNA 3000004N20 gene, clone MGC:33837 IMAGE:5288230, mRNA, complete cds	BG149837		0.00664397	DOWN
221660_at	hypothetical protein BC002778	BC002778.1	93408	0.00665339	DOWN
217731_s_at	integral membrane protein 2B	NM_021999.1	9445	0.0066554	DOWN
208676_s_at	proliferation-associated 2G4, 38kDa	U87954.1	5036	0.00667621	DOWN
39650_s_at	KIAA0435 gene product	AB007895	9845	0.00668761	DOWN
211257_x_at	NP220 nuclear protein	AF273049.1	27332	0.0067445	DOWN
209132_s_at	hypothetical protein FLJ20452	BE313890	54939	0.00674916	DOWN
209532_at	phospholipase A2-activating protein	AF083395.1	9373	0.00680532	DOWN
213410_at	DKFZp586F1019 protein	AL050102.1	26098	0.00682334	DOWN
219673_at	hypothetical protein FLJ20170	NM_017696.1	54844	0.00684135	DOWN
200038_s_at	ribosomal protein L17	NM_000985.1	6139	0.00689739	DOWN
207789_s_at	dipeptidylpeptidase 6	NM_001936.1	1804	0.00702015	DOWN
218665_at	frizzled homolog 4 (Drosophila)	NM_012193.1	8322	0.00703139	DOWN
60528_at	phospholipase A2, group IVB (cytosolic)	N71116	8681	0.00716516	DOWN
200759_x_at	nuclear factor (erythroid-derived 2)-like 1	NM_003204.1	4779	0.00736313	DOWN
207551_s_at	male-specific lethal 3-like 1 (Drosophila)	NM_006800.1	10943	0.00742752	DOWN
201348_at	glutathione peroxidase 3 (plasma)	NM_002084.2	2878	0.00745633	DOWN
201891_s_at	beta-2-microglobulin	NM_004048.1	567	0.00752049	DOWN
218385_at	mitochondrial ribosomal protein S18A	NM_018135.1	55168	0.00752263	DOWN
208667_s_at	suppression of tumorigenicity 13 (colon carcinoma) (Hsp70 interacting protein)	U17714.1	6767	0.00752488	DOWN
204817_at	extra spindle poles like 1 (S. cerevisiae)	NM_012291.1	9700	0.00753366	DOWN
212302_at	KIAA0252 protein	D87440.1	23168	0.00759113	DOWN
210365_at	runt-related transcription factor 1 (acute myeloid leukemia 1; aml1 oncogene)	D43967.1	861	0.00760876	DOWN
205447_s_at	mitogen-activated protein kinase kinase kinase 12	BE222201	7786	0.0077299	DOWN
210757_x_at	disabled homolog 2, mitogen-responsive phosphoprotein (Drosophila)	AF188298.1	1601	0.00778719	DOWN
208472_at	zinc finger protein, subfamily 1A, 4 (Eos)	NM_022465.1	64375	0.0078639	DOWN
206021_at	SCAN domain containing 2	NM_022050.1	54581	0.00786624	DOWN
212454_x_at	heterogeneous nuclear ribonucleoprotein D-like	AI762552	9987	0.007914	DOWN
214233_at	golgi associated, gamma adaptin ear containing, ARF binding protein 2	AW086154	23062	0.0079357	DOWN
207657_x_at	karyopherin (importin) beta 2	NM_002270.1	3842	0.00793994	DOWN
201094_at	ribosomal protein S29	NM_001032.1	6235	0.00794418	DOWN
217044_s_at	KIAA0599 protein	BC004298.1	26030	0.0080186	DOWN
213350_at	ribosomal protein S11	BF680255	6205	0.008036	DOWN
208679_s_at	actin related protein 2/3 complex, subunit 2, 34kDa	AF279893.1	10109	0.0080402	DOWN
207628_s_at	Williams Beuren syndrome chromosome region 22	NM_017528.1	114049	0.00804441	DOWN
201358_s_at	coatomer protein complex, subunit beta	NM_016451.1	1315	0.00814016	DOWN
219444_at	hypothetical protein FLJ11362	NM_021946.1	63035	0.00817722	DOWN
201173_x_at	nuclear distribution gene C homolog (A. nidulans)	NM_006600.1	10726	0.00819868	DOWN
210950_s_at	farnesyl-diphosphate farnesyltransferase 1	BC003573.1	2222	0.00821355	DOWN
221016_s_at	HMG-box transcription factor TCF-3	NM_031283.1	83439	0.00828916	DOWN
208881_x_at	isopentenyl-diphosphate delta isomerase	BC005247.1	3422	0.00829406	DOWN
201041_s_at	dual specificity phosphatase 1	NM_004417.2	1843	0.00829651	DOWN
217769_s_at	chromosome 13 open reading frame 12	NM_015932.1	51371	0.00838265	DOWN
201851_at	SH3-domain GRB2-like 1	NM_003025.1	6455	0.00838674	DOWN
208525_s_at	olfactory receptor, family 2, subfamily F, member 1	NM_012369.1	26211	0.00839737	DOWN
215899_at	Consensus includes gb:AK022331.1 /DEF=Homo sapiens cDNA FLJ12269 fis, clone MAMMA1001635. /FEA=mRNA /DB_XREF=gi:10433706 /UG=Hs.293925 Homo sapiens cDNA FLJ12269 fis, clone MAMMA1001635	AK022331.1		0.00840145	DOWN
213165_at	Homo sapiens clone CDABP0086 mRNA sequence	AI041204		0.00848973	DOWN
213682_at	nucleoporin 50kDa	AL036344	10762	0.00856071	DOWN
220539_at	hypothetical protein DKFZp434A1721	NM_017609.1	54777	0.00857528	DOWN
201281_at	adhesion regulating molecule 1	NM_007002.1	11047	0.00859236	DOWN
204693_at	CDC42 effector protein (Rho GTPase binding) 1	NM_007061.1	11135	0.00867221	DOWN
53991_at	KIAA1277 protein	AA127623	27147	0.00869577	DOWN
211800_s_at	ubiquitin specific protease 4 (proto-oncogene)	AF017306.1	7375	0.00873238	DOWN
219483_s_at	likely ortholog of mouse porcupine homolog (Drosophila)	NM_022825.1	64840	0.00873634	DOWN
210291_s_at	zinc finger protein 174	BC001161.1	7727	0.00876381	DOWN
200057_s_at	non-POU domain containing, octamer-binding	NM_007363.2	4841	0.00882518	DOWN
31837_at	hypothetical protein BC002942	U62317	91289	0.00885906	DOWN
200945_s_at	yeast Sec31p homolog	NM_014933.1	22872	0.00887989	DOWN
201523_x_at	ubiquitin-conjugating enzyme E2N (UBC13 homolog, yeast)	BE262760	7334	0.0089891	DOWN
[truncated: 3,501 more rows]

## Sheet: Functional Cathegories
Tables S1c: GO and KEGG enriched classes of genes differentially expressed in the 102 ARMS and ERMS samples vs healthy muscle tissue
* Bold cathegories represet those classes discussed in the text.
Biological process			Molecular function			Cellular component			KEGG Pathways
# class	P-value		# class	P-value		# class	P-value		# class	P-value
cellular metabolism	0		metal ion binding	0		intracellular organelle	0		Neuroactive ligand receptor interaction	0.004
primary metabolism	0		cation binding	0		intracellular membrane bound organelle	0		MAPK signaling pathway	0.02
macromolecule metabolism*	0		DNA binding	0		nucleus	0		Focal adhesion	0.024
regulation of cellular physiological process	0		purine nucleotide binding	0		intrinsic to membrane	0		Cytokine cytokine receptor interaction	0.051
signal transduction	0		transferase activity transferring phosphorus containing groups	0		cytoplasm	0		Insulin signaling pathway	0
establishment of localization	0		transmembrane receptor activity	0.021		plasma membrane	0		Calcium signaling pathway	0.001
transport	0		hydrolase activity acting on ester bonds	0		intracellular non membrane bound organelle	0		Purine metabolism	0.034
regulation of metabolism	0		RNA binding	0		cytoskeleton	0		Wnt signaling pathway	0.024
cell organization and biogenesis	0		hydrolase activity acting on acid anhydrides	0		membrane fraction	0		Oxidative phosphorylation	0
biosynthesis	0		cation transporter activity	0.004		organelle membrane	0		Axon guidance	0.012
defense response	0.001		peptidase activity	0.011		ribonucleoprotein complex	0.001		Tight junction	0.016
cell cycle	0		ligase activity forming carbon nitrogen bonds	0.003		nuclear lumen	0		Gap junction	0.032
negative regulation of cellular process	0		cytoskeletal protein binding	0		organelle envelope	0		Glycerophospholipid metabolism	0.001
negative regulation of physiological process	0		transcription factor binding	0.011		endomembrane system	0		Toll like receptor signaling pathway	0.025
immune response	0.009		electrochemical potential driven transporter activity	0		ubiquitin ligase complex	0.003		Phosphatidylinositol signaling system	0.014
cellular localization	0		primary active transporter activity	0.001		soluble fraction	0.007		Apoptosis	0.025
protein localization	0.001		small GTPase regulator activity	0.012		chromosome	0.007		ECM receptor interaction	0.019
catabolism	0		GTPase activator activity	0.008		mitochondrial envelope	0		Tryptophan metabolism	0.004
neurophysiological process	0.04		enzyme binding	0.019		organelle inner membrane	0		ATP synthesis	0
cell death	0		ATPase activity coupled to transmembrane movement of substances	0.006		ribosome	0.008		Starch and sucrose metabolism	0.003
positive regulation of cellular process	0		transcription coactivator activity	0.02		nuclear envelope	0.001		Inositol phosphate metabolism	0.054
cell proliferation	0		transferase activity transferring acyl groups	0.038		proteasome complex (sensu Eukaryota)	0.041		Benzoate degradation via CoA ligation	0.041
nervous system development	0.001		calmodulin binding	0.002		outer membrane	0.022		Proteasome	0.029
cell-cell signaling	0.034		anion transporter activity	0.007		collagen	0.028		Androgen and estrogen metabolism	0.009
positive regulation of physiological process	0.001		ATPase activity coupled to transmembrane movement of ions	0.015		proton transporting ATP synthase complex	0		Ribosome	0
response to chemical stimulus	0.021		ATP dependent helicase activity	0.003		proteasome core complex (sensu Eukaryota)	0.017		Adipocytokine signaling pathway	0.053
response to wounding	0.051		transcription corepressor activity	0.003		organelle outer membrane	0.019		Cholera Infection	0.007
cellular morphogenesis	0		carboxylic acid transporter activity	0.033		proton transporting ATP synthase complex (sensu Eukaryota)	0		Lysine degradation	0.038
regulation of signal transduction	0		protein phosphatase regulator activity	0.002		MHC class I protein complex	0.029		Histidine metabolism	0.025
response to DNA damage stimulus	0.045		translation factor activity nucleic acid binding	0.009		small nucleolar ribonucleoprotein complex	0.029		Ubiquitin mediated proteolysis	0
cell motility	0.017		amino acid transporter activity	0.017		proton transporting ATP synthase complex coupling factor F(o)	0		Neurodegenerative Disorders	0.005
localization of cell	0.017		protein binding bridging	0.007		neuron projection	0.01		Hematopoietic cell lineage	0.035
gametogenesis	0.014		polysaccharide binding	0.041		myosin II	0		Selenoamino acid metabolism	0.002
cell-cell adhesion	0.029		diacylglycerol binding	0.002		proton transporting ATP synthase complex catalytic core F(1)	0		Butanoate metabolism	0.048
muscle development	0		protein kinase regulator activity	0.001		ruffle	0		ABC transporters General	0.017
organ morphogenesis	0.012		oxidoreductase activity acting on NADH or NADPH	0.053		DNA directed RNA polymerase II core complex	0		Carbon fixation	0.008
cell growth	0.019		intramolecular oxidoreductase activity	0		SWI/SNF complex	0		Galactose metabolism	0.026
muscle contraction	0		ubiquitin like activating enzyme activity	0.035		chromatin assembly complex	0		Pantothenate and CoA biosynthesis	0.002
cell division	0.02		phosphatase inhibitor activity	0.002		eukaryotic translation initiation factor 3 complex	0		Aminophosphonate metabolism	0.012
regulation of transferase activity	0.007		sugar transporter activity	0.022		glycerol 3 phosphate dehydrogenase complex	0		Fatty acid metabolism	0.038
positive regulation of enzyme activity	0		transferase activity transferring alkyl or aryl (other than methyl) groups	0		insoluble fraction	0		Valine leucine and isoleucine degradation	0.038
regulation of cell growth	0.039		RNA helicase activity	0.008		calcium and calmodulin dependent protein kinase complex	0		Nitrobenzene degradation	0.003
regulation of organismal physiological process	0.039		carbon carbon lyase activity	0.026		flagellum	0		Alzheimer's disease	0.019
ectoderm development	0.007		hormone receptor binding	0.026		nuclear ubiquitin ligase complex	0		Notch signaling pathway	0.019
cell homeostasis	0.026		ubiquitin conjugating enzyme activity	0.012		replisome (sensu Eukaryota)	0		Aminoacyl tRNA synthetases	0.006
ion homeostasis	0.008		NADH dehydrogenase activity	0.006		ubiquinol cytochrome c reductase complex	0		Basal transcription factors	0
regulation of body fluids	0.007		signal sequence binding	0.006		transcription factor TFIIH complex	0		Valine leucine and isoleucine biosynthesis	0
circulation	0.025		organic acid:sodium symporter activity	0.029		respiratory chain complex III	0		Methionine metabolism	0.016
regulation of hydrolase activity	0		oxidoreductase activity acting on peroxide as acceptor	0.029		dynactin complex	0		Biosynthesis of steroids	0.027
neuron differentiation	0.032		protein carrier activity	0.029		hydrogen transporting ATPase V1 domain	0		Amyotrophic lateral sclerosis (ALS)	0
blood coagulation	0.004		DNA helicase activity	0.01		laminin 5	0		Dentatorubropallidoluysian atrophy (DRPLA)	0.045
digestion	0.003		kinase inhibitor activity	0.01		ribulose bisphosphate carboxylase complex (sensu Magnoliophyta)	0		Ethylbenzene degradation	0.045
reproductive organismal physiological process	0.01		lipoprotein binding	0.045		T cell receptor complex	0		Methane metabolism	0.045
vasculature development	0.02		neurotransmitter:sodium symporter activity	0.045		interleukin 5 receptor complex	0		One carbon pool by folate	0.045
pregnancy	0.038		oxidoreductase activity acting on the aldehyde or oxo group of donors	0.045		beta galactosidase complex	0		Caprolactam degradation	0
RNA localization	0.038		phorbol ester receptor activity	0.045		molybdopterin synthase complex	0		24 Dichlorobenzoate degradation	0
brain development	0.022		oxidoreductase activity acting on diphenols and related substances as donors	0		proton transporting ATP synthase catalytic core (sensu Eukaryota)	0		Fluorene degradation	0
negative regulation of growth	0.048		protein C terminus binding	0		isoamylase complex	0		Phenylalanine tyrosine and tryptophan biosynthesi	0
regulation of coagulation	0		FMN binding	0.027		proton transporting ATP synthase catalytic core	0		Reductive carboxylate cycle (CO2 fixation)	0
DNA methylation	0.045		general RNA polymerase II transcription factor activity	0					Styrene degradation	0
respiratory gaseous exchange	0.027		ligase activity forming carbon sulfur bonds	0.045					Terpenoid biosynthesis	0
response to temperature stimulus	0.045		carbon sulfur lyase activity	0					Vitamin B6 metabolism	0
maintenance of localization	0		transmembrane receptor protein tyrosine kinase signaling protein activity	0					14 Dichlorobenzene degradation	0
appendage morphogenesis	0		caspase inhibitor activity	0					Benzoate degradation via hydroxylation	0
embryonic morphogenesis	0		coreceptor activity	0					Lysine biosynthesis	0
hormone-mediated signaling	0		cytochrome b5 reductase activity	0					Novobiocin biosynthesis	0
keratinocyte differentiation	0		insulin like growth factor receptor binding	0					111 Trichloro 22 bis(4 chlorophenyl)ethane (DDT	0
negative regulation of viral life cycle	0		pattern recognition receptor activity	0					Carbazole degradation	0
neuron recognition	0		oxidoreductase activity acting on sulfur group of donors	0					Glycolysis / Gluconeogenesis	0.07
endothelial cell differentiation	0		oxidoreductase activity acting on superoxide radicals as acceptor	0
			regulator of G protein signaling activity	0
			4 alpha glucanotransferase activity	0
			amylo alpha 1 6 glucosidase activity	0
			electron transporter transferring electrons from CoQH2 cytochrome c reductase complex and cytochrome c oxidase complex activity	0
			glutathione peroxidase activity	0
			phospholipase activator activity	0
			thioredoxin disulfide reductase activity	0
